# Supplementary material for: FliO is an evolutionarily conserved yet diversified core component of the bacterial flagellar type III secretion system
Source: Proc Natl Acad Sci U S A. 2025 Aug 21;122(34):e2512476122. doi: 10.1073/pnas.2512476122 (PMC12403147; doi:10.1073/pnas.2512476122)
Supplement: Supplementary file 3 — Dataset S02 (XLSX) [file pnas.2512476122.sd02.xlsx]

## Sheet: Table_S2
Dataset S2. The presence of FliO, FliP, FliQ, and FliR proteins across representative set of bacterial species (GTDB, v.95).
Genome ID	CheckM estimated completeness	Phylum	Class	Order	Family	Genus	Species	Number of FliP homologs	IDs of FliP in the genome	Number of FliQ homologs	IDs of FliQ in the genome	Number of FliR homologs	IDs of FliR in the genome	Number of FliO homologs found with KEGG model, default parameters	IDs of FliO homologs found with KEGG model, default parameters	Number of FliO homologs found with Pfam model, default parameters	IDs of FliO homologs found with Pfam model, default parameters	Number of FliO homologs found with Pfam and KEGG models, adjusted parameters	IDs of FliO homologs found with Pfam and KEGG models, adjusted parameters	Number of flagellar FliO homologs	IDs of flagellar FliO homologs in the genome	Number of non-flagellar FliO homologs	IDs of non-flagellar FliO homologs in the genome	Probable function of non-flagellar FliO homologs
GCA_002084765.1	98.77	p__4572-55	c__4572-55	o__4572-55	f__4572-55	g__4572-55	s__4572-55 sp002084765	0		0		0		0		0		0		0		0
GCA_003697105.1	98.84	p__4572-55	c__4572-55	o__J002	f__J002	g__J002	s__J002 sp003697105	0		0		0		0		0		0		0		0
GCA_002127415.1	98.9	p__AABM5-125-24	c__AABM5-125-24	o__AABM5-125-24	f__AABM5-125-24	g__AABM5-125-24	s__AABM5-125-24 sp002127415	1	GCA_002127415.1_MWJR01000315.1_8	1	GCA_002127415.1_MWJR01000315.1_7	1	GCA_002127415.1_MWJR01000315.1_6	1	GCA_002127415.1_MWJR01000315.1_9	1	GCA_002127415.1_MWJR01000315.1_9	1	GCA_002127415.1_MWJR01000315.1_9	1	GCA_002127415.1_MWJR01000315.1_9	0
GCA_002898195.1	70.37	p__AABM5-125-24	c__AABM5-125-24	o__BMS3BBIN04	f__BMS3BBIN04	g__BMS3BBIN04	s__BMS3BBIN04 sp002898195	1	GCA_002898195.1_GBE30899.1	1	GCA_002898195.1_GBE30898.1	1	GCA_002898195.1_GBE29512.1	0		0		0		0		0
GCA_005223185.1	97.8	p__AABM5-125-24	c__B3-LCP	o__B3-LCP	f__B3-LCP	g__B3-LCP	s__B3-LCP sp005223185	1	GCA_005223185.1_TKJ42240.1	1	GCA_005223185.1_TKJ42241.1	1	GCA_005223185.1_TKJ42242.1	1	GCA_005223185.1_TKJ42238.1	1	GCA_005223185.1_TKJ42238.1	1	GCA_005223185.1_TKJ42238.1	1	GCA_005223185.1_TKJ42238.1	0
GCA_003599535.1	91.21	p__AABM5-125-24	c__B3-LCP	o__B3-LCP	f__B3-LCP	g__SURF-9	s__SURF-9 sp003599535	1	GCA_003599535.1_RJP81667.1	1	GCA_003599535.1_RJP81640.1	1	GCA_003599535.1_RJP81637.1	1	GCA_003599535.1_RJP81643.1	1	GCA_003599535.1_RJP81643.1	1	GCA_003599535.1_RJP81643.1	1	GCA_003599535.1_RJP81643.1	0
GCA_003818605.1	95.54	p__AABM5-125-24	c__RPQS01	o__RPQS01	f__RPQS01	g__RPQS01	s__RPQS01 sp003818605	0		0		1	GCA_003818605.1_RPH93194.1	0		0		0		0		0
GCA_003598055.1	90.05	p__Abyssubacteria	c__SURF-5	o__SURF-5	f__SURF-5	g__SURF-17	s__SURF-17 sp003598055	1	GCA_003598055.1_RJP73392.1	1	GCA_003598055.1_RJP69885.1	1	GCA_003598055.1_RJP69884.1	1	GCA_003598055.1_RJP73391.1	1	GCA_003598055.1_RJP73391.1	1	GCA_003598055.1_RJP73391.1	1	GCA_003598055.1_RJP73391.1	0
GCA_003598085.1	97.74	p__Abyssubacteria	c__SURF-5	o__SURF-5	f__SURF-5	g__SURF-5	s__SURF-5 sp003598085	1	GCA_003598085.1_RJP15014.1	1	GCA_003598085.1_RJP21999.1	1	GCA_003598085.1_RJP22000.1	1	GCA_003598085.1_RJP14983.1	1	GCA_003598085.1_RJP14983.1	1	GCA_003598085.1_RJP14983.1	1	GCA_003598085.1_RJP14983.1	0
GCA_001920875.1	81.2	p__Acidobacteriota	c__Acidobacteriae	o__20CM-2-55-15	f__20CM-2-55-15	g__20CM-2-55-15	s__20CM-2-55-15 sp001920875	1	GCA_001920875.1_OLE86501.1	1	GCA_001920875.1_OLE86500.1	1	GCA_001920875.1_OLE86499.1	1	GCA_001920875.1_OLE86502.1	1	GCA_001920875.1_OLE86502.1	1	GCA_001920875.1_OLE86502.1	1	GCA_001920875.1_OLE86502.1	0
GCA_003222815.1	80.97	p__Acidobacteriota	c__Acidobacteriae	o__20CM-2-55-15	f__20CM-2-55-15	g__20CM-2-55-15	s__20CM-2-55-15 sp003222815	0		0		0		0		0		0		0		0
GCA_003223875.1	92.31	p__Acidobacteriota	c__Acidobacteriae	o__20CM-2-55-15	f__20CM-2-55-15	g__20CM-2-55-15	s__20CM-2-55-15 sp003223875	1	GCA_003223875.1_PYS01577.1	1	GCA_003223875.1_PYS01578.1	1	GCA_003223875.1_PYS01579.1	1	GCA_003223875.1_PYS01576.1	1	GCA_003223875.1_PYS01576.1	1	GCA_003223875.1_PYS01576.1	1	GCA_003223875.1_PYS01576.1	0
GCA_001767035.1	91.45	p__Acidobacteriota	c__Acidobacteriae	o__2-12-FULL-54-10	f__2-12-FULL-54-10	g__2-02-FULL-61-28	s__2-02-FULL-61-28 sp001767035	0		0		0		0		0		0		0		0
GCA_001767075.1	84.78	p__Acidobacteriota	c__Acidobacteriae	o__2-12-FULL-54-10	f__2-12-FULL-54-10	g__2-12-FULL-54-10	s__2-12-FULL-54-10 sp001767075	0		0		0		0		0		0		0		0
GCF_004339725.1	100	p__Acidobacteriota	c__Acidobacteriae	o__Acidobacteriales	f__Acidobacteriaceae	g__Acidipila	s__Acidipila rosea	1	GCF_004339725.1_WP_131991269.1	1	GCF_004339725.1_WP_131991271.1	1	GCF_004339725.1_WP_131991273.1	0		0		1	GCF_004339725.1_WP_165876598.1	1	GCF_004339725.1_WP_165876598.1	0
GCF_000022565.1	100	p__Acidobacteriota	c__Acidobacteriae	o__Acidobacteriales	f__Acidobacteriaceae	g__Acidobacterium	s__Acidobacterium capsulatum	1	GCF_000022565.1_WP_012680648.1	1	GCF_000022565.1_WP_012680649.1	1	GCF_000022565.1_WP_012680650.1	1	GCF_000022565.1_WP_041839162.1	0		1	GCF_000022565.1_WP_041839162.1	1	GCF_000022565.1_WP_041839162.1	0
GCF_000688455.1	100	p__Acidobacteriota	c__Acidobacteriae	o__Acidobacteriales	f__Acidobacteriaceae	g__Acidobacterium_A	s__Acidobacterium_A ailaaui	1	GCF_000688455.1_WP_026443112.1	1	GCF_000688455.1_WP_238324695.1	1	GCF_000688455.1_WP_026443114.1	1	GCF_000688455.1_WP_026443111.1	1	GCF_000688455.1_WP_026443111.1	1	GCF_000688455.1_WP_026443111.1	1	GCF_000688455.1_WP_026443111.1	0
GCF_900108185.1	99.57	p__Acidobacteriota	c__Acidobacteriae	o__Acidobacteriales	f__Acidobacteriaceae	g__Bryocella	s__Bryocella elongata	1	GCF_900108185.1_WP_235011311.1	1	GCF_900108185.1_WP_103931537.1	1	GCF_900108185.1_WP_235011312.1	1	GCF_900108185.1_WP_103931536.1	1	GCF_900108185.1_WP_103931536.1	1	GCF_900108185.1_WP_103931536.1	1	GCF_900108185.1_WP_103931536.1	0
GCF_003858395.1	100	p__Acidobacteriota	c__Acidobacteriae	o__Acidobacteriales	f__Acidobacteriaceae	g__EB88	s__EB88 sp003858395	0		0		0		0		0		0		0		0
GCF_000745965.1	100	p__Acidobacteriota	c__Acidobacteriae	o__Acidobacteriales	f__Acidobacteriaceae	g__Edaphobacter	s__Edaphobacter aggregans	0		0		0		1	GCF_000745965.1_WP_169747004.1	1	GCF_000745965.1_WP_169747004.1	1	GCF_000745965.1_WP_169747004.1	1	GCF_000745965.1_WP_169747004.1	0
GCF_003945235.1	100	p__Acidobacteriota	c__Acidobacteriae	o__Acidobacteriales	f__Acidobacteriaceae	g__Edaphobacter	s__Edaphobacter aggregans_A	1	GCF_003945235.1_WP_125488166.1	1	GCF_003945235.1_WP_125487685.1	1	GCF_003945235.1_WP_125487686.1	1	GCF_003945235.1_WP_125487684.1	1	GCF_003945235.1_WP_125487684.1	1	GCF_003945235.1_WP_125487684.1	1	GCF_003945235.1_WP_125487684.1	0
GCF_003633965.1	99.14	p__Acidobacteriota	c__Acidobacteriae	o__Acidobacteriales	f__Acidobacteriaceae	g__Edaphobacter	s__Edaphobacter dinghuensis	1	GCF_003633965.1_WP_121471369.1	1	GCF_003633965.1_WP_121468929.1	1	GCF_003633965.1_WP_121468930.1	1	GCF_003633965.1_WP_183044712.1	1	GCF_003633965.1_WP_183044712.1	1	GCF_003633965.1_WP_183044712.1	1	GCF_003633965.1_WP_183044712.1	0
GCF_004217555.1	100	p__Acidobacteriota	c__Acidobacteriae	o__Acidobacteriales	f__Acidobacteriaceae	g__Edaphobacter	s__Edaphobacter modestus	1	GCF_004217555.1_WP_130422716.1	1	GCF_004217555.1_WP_130417763.1	1	GCF_004217555.1_WP_130417762.1	2	GCF_004217555.1_WP_165419925.1,GCF_004217555.1_WP_165420134.1	2	GCF_004217555.1_WP_165419925.1,GCF_004217555.1_WP_165420134.1	2	GCF_004217555.1_WP_165419925.1,GCF_004217555.1_WP_165420134.1	1	GCF_004217555.1_WP_165419925.1	0
GCF_000381605.1	100	p__Acidobacteriota	c__Acidobacteriae	o__Acidobacteriales	f__Acidobacteriaceae	g__Edaphobacter	s__Edaphobacter sp000381605	1	GCF_000381605.1_NZ_KB906755.1_332	1	GCF_000381605.1_NZ_KB906755.1_331	1	GCF_000381605.1_NZ_KB906755.1_330	1	GCF_000381605.1_NZ_KB906755.1_333	1	GCF_000381605.1_NZ_KB906755.1_333	1	GCF_000381605.1_NZ_KB906755.1_333	1	GCF_000381605.1_NZ_KB906755.1_333	0
GCF_000421065.1	99.14	p__Acidobacteriota	c__Acidobacteriae	o__Acidobacteriales	f__Acidobacteriaceae	g__Edaphobacter	s__Edaphobacter sp000421065	1	GCF_000421065.1_NZ_ATWD01000002.1_496	1	GCF_000421065.1_NZ_ATWD01000002.1_495	1	GCF_000421065.1_NZ_ATWD01000002.1_494	1	GCF_000421065.1_NZ_ATWD01000002.1_497	1	GCF_000421065.1_NZ_ATWD01000002.1_497	1	GCF_000421065.1_NZ_ATWD01000002.1_497	1	GCF_000421065.1_NZ_ATWD01000002.1_497	0
GCF_000688615.1	100	p__Acidobacteriota	c__Acidobacteriae	o__Acidobacteriales	f__Acidobacteriaceae	g__Edaphobacter	s__Edaphobacter sp000688615	1	GCF_000688615.1_NZ_JHVA01000001.1_462	1	GCF_000688615.1_NZ_JHVA01000001.1_463	1	GCF_000688615.1_NZ_JHVA01000001.1_464	1	GCF_000688615.1_NZ_JHVA01000001.1_461	1	GCF_000688615.1_NZ_JHVA01000001.1_461	1	GCF_000688615.1_NZ_JHVA01000001.1_461	1	GCF_000688615.1_NZ_JHVA01000001.1_461	0
GCA_001897435.1	100	p__Acidobacteriota	c__Acidobacteriae	o__Acidobacteriales	f__Acidobacteriaceae	g__Edaphobacter	s__Edaphobacter sp001897435	1	GCA_001897435.1_OJV42117.1	1	GCA_001897435.1_OJV42118.1	1	GCA_001897435.1_OJV41488.1	1	GCA_001897435.1_OJV41487.1	1	GCA_001897435.1_OJV41487.1	1	GCA_001897435.1_OJV41487.1	1	GCA_001897435.1_OJV41487.1	0
GCA_002197545.1	93.97	p__Acidobacteriota	c__Acidobacteriae	o__Acidobacteriales	f__Acidobacteriaceae	g__Edaphobacter	s__Edaphobacter sp002197545	1	GCA_002197545.1_NFUO01000262.1_90	1	GCA_002197545.1_NFUO01000262.1_91	1	GCA_002197545.1_NFUO01000262.1_92	1	GCA_002197545.1_NFUO01000262.1_89	1	GCA_002197545.1_NFUO01000262.1_89	1	GCA_002197545.1_NFUO01000262.1_89	1	GCA_002197545.1_NFUO01000262.1_89	0
GCF_003751275.1	100	p__Acidobacteriota	c__Acidobacteriae	o__Acidobacteriales	f__Acidobacteriaceae	g__Edaphobacter	s__Edaphobacter sp003751275	1	GCF_003751275.1_WP_123492097.1	1	GCF_003751275.1_WP_123487932.1	1	GCF_003751275.1_WP_123487931.1	1	GCF_003751275.1_WP_158619583.1	1	GCF_003751275.1_WP_158619583.1	1	GCF_003751275.1_WP_158619583.1	1	GCF_003751275.1_WP_158619583.1	0
GCF_900114625.1	100	p__Acidobacteriota	c__Acidobacteriae	o__Acidobacteriales	f__Acidobacteriaceae	g__Granulicella	s__Granulicella pectinivorans	1	GCF_900114625.1_WP_245781893.1	1	GCF_900114625.1_WP_089840357.1	1	GCF_900114625.1_WP_089840355.1	1	GCF_900114625.1_WP_089840359.1	1	GCF_900114625.1_WP_089840359.1	1	GCF_900114625.1_WP_089840359.1	1	GCF_900114625.1_WP_089840359.1	0
GCF_900188085.1	100	p__Acidobacteriota	c__Acidobacteriae	o__Acidobacteriales	f__Acidobacteriaceae	g__Granulicella	s__Granulicella rosea	1	GCF_900188085.1_WP_245817817.1	1	GCF_900188085.1_WP_089407267.1	1	GCF_900188085.1_WP_245817818.1	1	GCF_900188085.1_WP_176441598.1	1	GCF_900188085.1_WP_176441598.1	1	GCF_900188085.1_WP_176441598.1	1	GCF_900188085.1_WP_176441598.1	0
GCF_004115155.1	100	p__Acidobacteriota	c__Acidobacteriae	o__Acidobacteriales	f__Acidobacteriaceae	g__Granulicella	s__Granulicella sp004115155	2	GCF_004115155.1_WP_128911461.1,GCF_004115155.1_WP_128914241.1	2	GCF_004115155.1_WP_128911460.1,GCF_004115155.1_WP_128914037.1	2	GCF_004115155.1_WP_128911459.1,GCF_004115155.1_WP_128914036.1	2	GCF_004115155.1_WP_128911462.1,GCF_004115155.1_WP_161571003.1	2	GCF_004115155.1_WP_128911462.1,GCF_004115155.1_WP_161571003.1	2	GCF_004115155.1_WP_128911462.1,GCF_004115155.1_WP_161571003.1	2	GCF_004115155.1_WP_128911462.1,GCF_004115155.1_WP_161571003.1	0
GCF_000178975.2	99.15	p__Acidobacteriota	c__Acidobacteriae	o__Acidobacteriales	f__Acidobacteriaceae	g__Granulicella	s__Granulicella tundricola	1	GCF_000178975.2_WP_013572828.1	1	GCF_000178975.2_WP_013572827.1	1	GCF_000178975.2_WP_013572826.1	1	GCF_000178975.2_WP_013572829.1	1	GCF_000178975.2_WP_013572829.1	1	GCF_000178975.2_WP_013572829.1	1	GCF_000178975.2_WP_013572829.1	0
GCF_000178955.2	99.14	p__Acidobacteriota	c__Acidobacteriae	o__Acidobacteriales	f__Acidobacteriaceae	g__Granulicella_A	s__Granulicella_A mallensis	0		0		0		0		0		0		0		0
GCA_002413385.1	80.6	p__Acidobacteriota	c__Acidobacteriae	o__Acidobacteriales	f__Acidobacteriaceae	g__Granulicella_A	s__Granulicella_A sp002413385	0		0		0		0		0		0		0		0
GCA_003138795.1	95.86	p__Acidobacteriota	c__Acidobacteriae	o__Acidobacteriales	f__Acidobacteriaceae	g__Granulicella_A	s__Granulicella_A sp003138795	0		0		0		0		0		0		0		0
GCF_000381585.1	99.14	p__Acidobacteriota	c__Acidobacteriae	o__Acidobacteriales	f__Acidobacteriaceae	g__KBS-83	s__KBS-83 sp000381585	1	GCF_000381585.1_WP_020710869.1	1	GCF_000381585.1_WP_020710868.1	1	GCF_000381585.1_WP_020710867.1	1	GCF_000381585.1_WP_020710870.1	1	GCF_000381585.1_WP_020710870.1	1	GCF_000381585.1_WP_020710870.1	1	GCF_000381585.1_WP_020710870.1	0
GCA_003132145.1	91.24	p__Acidobacteriota	c__Acidobacteriae	o__Acidobacteriales	f__Acidobacteriaceae	g__Palsa-288	s__Palsa-288 sp003132145	0		0		0		0		0		0		0		0
GCA_003133205.1	86.49	p__Acidobacteriota	c__Acidobacteriae	o__Acidobacteriales	f__Acidobacteriaceae	g__Palsa-288	s__Palsa-288 sp003133205	0		0		0		0		0		0		0		0
GCA_003142215.1	88.09	p__Acidobacteriota	c__Acidobacteriae	o__Acidobacteriales	f__Acidobacteriaceae	g__Palsa-288	s__Palsa-288 sp003142215	1	GCA_003142215.1_PLOT01000174.1_13	1	GCA_003142215.1_PLOT01000174.1_12	1	GCA_003142215.1_PLOT01000174.1_11	1	GCA_003142215.1_PLOT01000174.1_14	1	GCA_003142215.1_PLOT01000174.1_14	1	GCA_003142215.1_PLOT01000174.1_14	1	GCA_003142215.1_PLOT01000174.1_14	0
GCA_003142235.1	81.64	p__Acidobacteriota	c__Acidobacteriae	o__Acidobacteriales	f__Acidobacteriaceae	g__Palsa-288	s__Palsa-288 sp003142235	0		0		0		0		0		0		0		0
GCA_003162875.1	89.47	p__Acidobacteriota	c__Acidobacteriae	o__Acidobacteriales	f__Acidobacteriaceae	g__Palsa-288	s__Palsa-288 sp003162875	0		0		0		0		0		0		0		0
GCA_003131625.1	89.76	p__Acidobacteriota	c__Acidobacteriae	o__Acidobacteriales	f__Acidobacteriaceae	g__Palsa-343	s__Palsa-343 sp003131625	1	GCA_003131625.1_PKVY01000136.1_16	1	GCA_003131625.1_PKVY01000136.1_17	1	GCA_003131625.1_PKVY01000136.1_18	1	GCA_003131625.1_PKVY01000136.1_15	1	GCA_003131625.1_PKVY01000136.1_15	1	GCA_003131625.1_PKVY01000136.1_15	1	GCA_003131625.1_PKVY01000136.1_15	0
GCA_003152415.1	84.78	p__Acidobacteriota	c__Acidobacteriae	o__Acidobacteriales	f__Acidobacteriaceae	g__Palsa-343	s__Palsa-343 sp003152415	0		0		0		0		0		0		0		0
GCA_003152595.1	85.59	p__Acidobacteriota	c__Acidobacteriae	o__Acidobacteriales	f__Acidobacteriaceae	g__Palsa-343	s__Palsa-343 sp003152595	1	GCA_003152595.1_PMAM01000171.1_22	1	GCA_003152595.1_PMAM01000171.1_21	1	GCA_003152595.1_PMAM01000171.1_20	1	GCA_003152595.1_PMAM01000171.1_23	1	GCA_003152595.1_PMAM01000171.1_23	1	GCA_003152595.1_PMAM01000171.1_23	1	GCA_003152595.1_PMAM01000171.1_23	0
GCA_003166955.1	97.2	p__Acidobacteriota	c__Acidobacteriae	o__Acidobacteriales	f__Acidobacteriaceae	g__Palsa-343	s__Palsa-343 sp003166955	1	GCA_003166955.1_PMUI01000096.1_71	1	GCA_003166955.1_PMUI01000096.1_70	1	GCA_003166955.1_PMUI01000096.1_69	1	GCA_003166955.1_PMUI01000096.1_72	1	GCA_003166955.1_PMUI01000096.1_72	1	GCA_003166955.1_PMUI01000096.1_72	1	GCA_003166955.1_PMUI01000096.1_72	0
GCA_003167515.1	85.42	p__Acidobacteriota	c__Acidobacteriae	o__Acidobacteriales	f__Acidobacteriaceae	g__Palsa-343	s__Palsa-343 sp003167515	2	GCA_003167515.1_PMSS01000404.1_12,GCA_003167515.1_PMSS01000256.1_13	2	GCA_003167515.1_PMSS01000404.1_13,GCA_003167515.1_PMSS01000256.1_14	1	GCA_003167515.1_PMSS01000404.1_14	2	GCA_003167515.1_PMSS01000404.1_11,GCA_003167515.1_PMSS01000256.1_12	1	GCA_003167515.1_PMSS01000404.1_11	2	GCA_003167515.1_PMSS01000404.1_11,GCA_003167515.1_PMSS01000256.1_12	2	GCA_003167515.1_PMSS01000404.1_11,GCA_003167515.1_PMSS01000256.1_12	0
GCF_003428625.1	99.79	p__Acidobacteriota	c__Acidobacteriae	o__Acidobacteriales	f__Acidobacteriaceae	g__Palsa-343	s__Palsa-343 sp003428625	1	GCF_003428625.1_WP_117298681.1	1	GCF_003428625.1_WP_117298179.1	1	GCF_003428625.1_WP_117298180.1	1	GCF_003428625.1_WP_158562207.1	1	GCF_003428625.1_WP_158562207.1	1	GCF_003428625.1_WP_158562207.1	1	GCF_003428625.1_WP_158562207.1	0
GCA_003152195.1	82.95	p__Acidobacteriota	c__Acidobacteriae	o__Acidobacteriales	f__Acidobacteriaceae	g__PALSA-350	s__PALSA-350 sp003152195	0		0		0		0		0		0		0		0
GCF_003330725.1	99.95	p__Acidobacteriota	c__Acidobacteriae	o__Acidobacteriales	f__Acidobacteriaceae	g__SBC82	s__SBC82 sp003330725	1	GCF_003330725.1_WP_114205340.1	1	GCF_003330725.1_WP_114205339.1	1	GCF_003330725.1_WP_114205338.1	0		1	GCF_003330725.1_WP_114205341.1	1	GCF_003330725.1_WP_114205341.1	1	GCF_003330725.1_WP_114205341.1	0
GCF_001006305.1	100	p__Acidobacteriota	c__Acidobacteriae	o__Acidobacteriales	f__Acidobacteriaceae	g__Silvibacterium	s__Silvibacterium bohemicum	2	GCF_001006305.1_WP_050060204.1,GCF_001006305.1_WP_231581277.1	2	GCF_001006305.1_WP_050059455.1,GCF_001006305.1_WP_050060205.1	2	GCF_001006305.1_WP_050059454.1,GCF_001006305.1_WP_050060206.1	2	GCF_001006305.1_WP_050057787.1,GCF_001006305.1_WP_050059456.1	2	GCF_001006305.1_WP_050057787.1,GCF_001006305.1_WP_050059456.1	2	GCF_001006305.1_WP_050057787.1,GCF_001006305.1_WP_050059456.1	2	GCF_001006305.1_WP_050057787.1,GCF_001006305.1_WP_050059456.1	0
GCF_004123295.1	99.57	p__Acidobacteriota	c__Acidobacteriae	o__Acidobacteriales	f__Acidobacteriaceae	g__Silvibacterium	s__Silvibacterium dinghuensis	1	GCF_004123295.1_WP_129208857.1	1	GCF_004123295.1_WP_129208856.1	1	GCF_004123295.1_WP_129208855.1	1	GCF_004123295.1_WP_129208858.1	1	GCF_004123295.1_WP_129208858.1	1	GCF_004123295.1_WP_129208858.1	1	GCF_004123295.1_WP_129208858.1	0
GCF_001449115.1	99.78	p__Acidobacteriota	c__Acidobacteriae	o__Acidobacteriales	f__Acidobacteriaceae	g__Terracidiphilus	s__Terracidiphilus gabretensis	1	GCF_001449115.1_WP_058185937.1	1	GCF_001449115.1_WP_058185816.1	1	GCF_001449115.1_WP_231737752.1	1	GCF_001449115.1_WP_058185817.1	0		1	GCF_001449115.1_WP_058185817.1	1	GCF_001449115.1_WP_058185817.1	0
GCF_900290245.1	97.05	p__Acidobacteriota	c__Acidobacteriae	o__Acidobacteriales	f__Acidobacteriaceae	g__Terracidiphilus	s__Terracidiphilus gaucii	1	GCF_900290245.1_NZ_OKRB01000113.1_18	1	GCF_900290245.1_NZ_OKRB01000113.1_17	1	GCF_900290245.1_NZ_OKRB01000113.1_16	1	GCF_900290245.1_NZ_OKRB01000113.1_19	0		1	GCF_900290245.1_NZ_OKRB01000113.1_19	1	GCF_900290245.1_NZ_OKRB01000113.1_19	0
GCF_003131205.1	97.63	p__Acidobacteriota	c__Acidobacteriae	o__Acidobacteriales	f__Acidobacteriaceae	g__Terracidiphilus	s__Terracidiphilus savannae	1	GCF_003131205.1_WP_109484661.1	1	GCF_003131205.1_WP_109484660.1	1	GCF_003131205.1_WP_109484659.1	1	GCF_003131205.1_WP_162601129.1	1	GCF_003131205.1_WP_162601129.1	1	GCF_003131205.1_WP_162601129.1	1	GCF_003131205.1_WP_162601129.1	0
GCF_000620725.1	98.71	p__Acidobacteriota	c__Acidobacteriae	o__Acidobacteriales	f__Acidobacteriaceae	g__Terracidiphilus	s__Terracidiphilus sp000620725	1	GCF_000620725.1_NZ_JIAQ01000014.1_68	1	GCF_000620725.1_NZ_JIAQ01000014.1_67	1	GCF_000620725.1_NZ_JIAQ01000014.1_66	1	GCF_000620725.1_NZ_JIAQ01000014.1_69	0		1	GCF_000620725.1_NZ_JIAQ01000014.1_69	1	GCF_000620725.1_NZ_JIAQ01000014.1_69	0
GCA_002307235.1	93.91	p__Acidobacteriota	c__Acidobacteriae	o__Acidobacteriales	f__Acidobacteriaceae	g__Terracidiphilus	s__Terracidiphilus sp002307235	0		0		0		0		0		0		0		0
GCA_002314435.1	89.71	p__Acidobacteriota	c__Acidobacteriae	o__Acidobacteriales	f__Acidobacteriaceae	g__Terracidiphilus	s__Terracidiphilus sp002314435	1	GCA_002314435.1_DCFV01000099.1_24	1	GCA_002314435.1_DCFV01000099.1_23	1	GCA_002314435.1_DCFV01000099.1_22	1	GCA_002314435.1_DCFV01000099.1_25	1	GCA_002314435.1_DCFV01000099.1_25	1	GCA_002314435.1_DCFV01000099.1_25	1	GCA_002314435.1_DCFV01000099.1_25	0
GCA_003133425.1	91.33	p__Acidobacteriota	c__Acidobacteriae	o__Acidobacteriales	f__Acidobacteriaceae	g__Terracidiphilus	s__Terracidiphilus sp003133425	1	GCA_003133425.1_PKXI01000389.1_48	1	GCA_003133425.1_PKXI01000389.1_47	1	GCA_003133425.1_PKXI01000389.1_46	1	GCA_003133425.1_PKXI01000389.1_49	1	GCA_003133425.1_PKXI01000389.1_49	1	GCA_003133425.1_PKXI01000389.1_49	1	GCA_003133425.1_PKXI01000389.1_49	0
GCA_003134815.1	93.89	p__Acidobacteriota	c__Acidobacteriae	o__Acidobacteriales	f__Acidobacteriaceae	g__Terracidiphilus	s__Terracidiphilus sp003134815	0		0		0		0		0		0		0		0
GCA_003134855.1	96.77	p__Acidobacteriota	c__Acidobacteriae	o__Acidobacteriales	f__Acidobacteriaceae	g__Terracidiphilus	s__Terracidiphilus sp003134855	0		0		0		0		0		0		0		0
GCA_003138365.1	94.66	p__Acidobacteriota	c__Acidobacteriae	o__Acidobacteriales	f__Acidobacteriaceae	g__Terracidiphilus	s__Terracidiphilus sp003138365	2	GCA_003138365.1_PLFY01000141.1_5,GCA_003138365.1_PLFY01000216.1_39	2	GCA_003138365.1_PLFY01000141.1_6,GCA_003138365.1_PLFY01000216.1_40	2	GCA_003138365.1_PLFY01000141.1_7,GCA_003138365.1_PLFY01000216.1_41	2	GCA_003138365.1_PLFY01000141.1_4,GCA_003138365.1_PLFY01000216.1_38	2	GCA_003138365.1_PLFY01000141.1_4,GCA_003138365.1_PLFY01000216.1_38	2	GCA_003138365.1_PLFY01000141.1_4,GCA_003138365.1_PLFY01000216.1_38	2	GCA_003138365.1_PLFY01000141.1_4,GCA_003138365.1_PLFY01000216.1_38	0
GCA_003138515.1	95.11	p__Acidobacteriota	c__Acidobacteriae	o__Acidobacteriales	f__Acidobacteriaceae	g__Terracidiphilus	s__Terracidiphilus sp003138515	1	GCA_003138515.1_PLGG01000026.1_5	1	GCA_003138515.1_PLGG01000026.1_6	0		1	GCA_003138515.1_PLGG01000026.1_4	0		1	GCA_003138515.1_PLGG01000026.1_4	1	GCA_003138515.1_PLGG01000026.1_4	0
GCA_003139795.1	94.54	p__Acidobacteriota	c__Acidobacteriae	o__Acidobacteriales	f__Acidobacteriaceae	g__Terracidiphilus	s__Terracidiphilus sp003139795	1	GCA_003139795.1_PLGM01000167.1_27	1	GCA_003139795.1_PLGM01000167.1_26	1	GCA_003139795.1_PLGM01000167.1_25	1	GCA_003139795.1_PLGM01000167.1_28	1	GCA_003139795.1_PLGM01000167.1_28	1	GCA_003139795.1_PLGM01000167.1_28	1	GCA_003139795.1_PLGM01000167.1_28	0
GCA_003140705.1	82.17	p__Acidobacteriota	c__Acidobacteriae	o__Acidobacteriales	f__Acidobacteriaceae	g__Terracidiphilus	s__Terracidiphilus sp003140705	0		0		0		0		0		0		0		0
GCA_003140785.1	87.48	p__Acidobacteriota	c__Acidobacteriae	o__Acidobacteriales	f__Acidobacteriaceae	g__Terracidiphilus	s__Terracidiphilus sp003140785	2	GCA_003140785.1_PLKY01000358.1_7,GCA_003140785.1_PLKY01000383.1_11	2	GCA_003140785.1_PLKY01000358.1_8,GCA_003140785.1_PLKY01000383.1_12	2	GCA_003140785.1_PLKY01000358.1_9,GCA_003140785.1_PLKY01000383.1_13	2	GCA_003140785.1_PLKY01000358.1_6,GCA_003140785.1_PLKY01000383.1_10	1	GCA_003140785.1_PLKY01000383.1_10	2	GCA_003140785.1_PLKY01000358.1_6,GCA_003140785.1_PLKY01000383.1_10	2	GCA_003140785.1_PLKY01000358.1_6,GCA_003140785.1_PLKY01000383.1_10	0
GCA_003142015.1	91.69	p__Acidobacteriota	c__Acidobacteriae	o__Acidobacteriales	f__Acidobacteriaceae	g__Terracidiphilus	s__Terracidiphilus sp003142015	1	GCA_003142015.1_PLOI01000059.1_8	1	GCA_003142015.1_PLOI01000059.1_9	1	GCA_003142015.1_PLOI01000059.1_10	1	GCA_003142015.1_PLOI01000059.1_7	1	GCA_003142015.1_PLOI01000059.1_7	1	GCA_003142015.1_PLOI01000059.1_7	1	GCA_003142015.1_PLOI01000059.1_7	0
GCA_003142935.1	93.4	p__Acidobacteriota	c__Acidobacteriae	o__Acidobacteriales	f__Acidobacteriaceae	g__Terracidiphilus	s__Terracidiphilus sp003142935	2	GCA_003142935.1_PLOG01000095.1_44,GCA_003142935.1_PLOG01000175.1_15	2	GCA_003142935.1_PLOG01000095.1_43,GCA_003142935.1_PLOG01000175.1_14	2	GCA_003142935.1_PLOG01000095.1_42,GCA_003142935.1_PLOG01000175.1_13	2	GCA_003142935.1_PLOG01000095.1_45,GCA_003142935.1_PLOG01000175.1_16	1	GCA_003142935.1_PLOG01000095.1_45	2	GCA_003142935.1_PLOG01000095.1_45,GCA_003142935.1_PLOG01000175.1_16	2	GCA_003142935.1_PLOG01000095.1_45,GCA_003142935.1_PLOG01000175.1_16	0
GCA_003151435.1	82.78	p__Acidobacteriota	c__Acidobacteriae	o__Acidobacteriales	f__Acidobacteriaceae	g__Terracidiphilus	s__Terracidiphilus sp003151435	1	GCA_003151435.1_PLXP01000150.1_15	1	GCA_003151435.1_PLXP01000150.1_16	1	GCA_003151435.1_PLXP01000150.1_17	1	GCA_003151435.1_PLXP01000150.1_14	0		1	GCA_003151435.1_PLXP01000150.1_14	1	GCA_003151435.1_PLXP01000150.1_14	0
GCA_003151985.1	80.11	p__Acidobacteriota	c__Acidobacteriae	o__Acidobacteriales	f__Acidobacteriaceae	g__Terracidiphilus	s__Terracidiphilus sp003151985	1	GCA_003151985.1_PLZC01000349.1_14	1	GCA_003151985.1_PLZC01000349.1_13	1	GCA_003151985.1_PLZC01000349.1_12	1	GCA_003151985.1_PLZC01000349.1_15	0		1	GCA_003151985.1_PLZC01000349.1_15	1	GCA_003151985.1_PLZC01000349.1_15	0
GCA_003156235.1	79.25	p__Acidobacteriota	c__Acidobacteriae	o__Acidobacteriales	f__Acidobacteriaceae	g__Terracidiphilus	s__Terracidiphilus sp003156235	1	GCA_003156235.1_PMGP01000124.1_4	1	GCA_003156235.1_PMGP01000124.1_5	1	GCA_003156235.1_PMGP01000124.1_6	1	GCA_003156235.1_PMGP01000124.1_3	1	GCA_003156235.1_PMGP01000124.1_3	1	GCA_003156235.1_PMGP01000124.1_3	1	GCA_003156235.1_PMGP01000124.1_3	0
GCA_003156495.1	76.29	p__Acidobacteriota	c__Acidobacteriae	o__Acidobacteriales	f__Acidobacteriaceae	g__Terracidiphilus	s__Terracidiphilus sp003156495	0		0		0		0		0		0		0		0
GCA_003159355.1	86.77	p__Acidobacteriota	c__Acidobacteriae	o__Acidobacteriales	f__Acidobacteriaceae	g__Terracidiphilus	s__Terracidiphilus sp003159355	0		0		0		0		0		0		0		0
GCA_003161045.1	89.73	p__Acidobacteriota	c__Acidobacteriae	o__Acidobacteriales	f__Acidobacteriaceae	g__Terracidiphilus	s__Terracidiphilus sp003161045	1	GCA_003161045.1_PMPH01000136.1_21	1	GCA_003161045.1_PMPH01000136.1_22	1	GCA_003161045.1_PMPH01000136.1_23	1	GCA_003161045.1_PMPH01000136.1_20	1	GCA_003161045.1_PMPH01000136.1_20	1	GCA_003161045.1_PMPH01000136.1_20	1	GCA_003161045.1_PMPH01000136.1_20	0
GCA_003162495.1	77.22	p__Acidobacteriota	c__Acidobacteriae	o__Acidobacteriales	f__Acidobacteriaceae	g__Terracidiphilus	s__Terracidiphilus sp003162495	1	GCA_003162495.1_PMOF01000309.1_14	1	GCA_003162495.1_PMOF01000309.1_13	1	GCA_003162495.1_PMOF01000309.1_12	0		1	GCA_003162495.1_PMOF01000309.1_15	1	GCA_003162495.1_PMOF01000309.1_15	1	GCA_003162495.1_PMOF01000309.1_15	0
GCA_003164635.1	72.64	p__Acidobacteriota	c__Acidobacteriae	o__Acidobacteriales	f__Acidobacteriaceae	g__Terracidiphilus	s__Terracidiphilus sp003164635	1	GCA_003164635.1_PLTV01000223.1_4	1	GCA_003164635.1_PLTV01000223.1_3	1	GCA_003164635.1_PLTV01000223.1_2	1	GCA_003164635.1_PLTV01000223.1_5	1	GCA_003164635.1_PLTV01000223.1_5	1	GCA_003164635.1_PLTV01000223.1_5	1	GCA_003164635.1_PLTV01000223.1_5	0
GCA_003165005.1	75.83	p__Acidobacteriota	c__Acidobacteriae	o__Acidobacteriales	f__Acidobacteriaceae	g__Terracidiphilus	s__Terracidiphilus sp003165005	1	GCA_003165005.1_PLSB01000248.1_6	1	GCA_003165005.1_PLSB01000248.1_5	1	GCA_003165005.1_PLSB01000248.1_4	1	GCA_003165005.1_PLSB01000248.1_7	0		1	GCA_003165005.1_PLSB01000248.1_7	1	GCA_003165005.1_PLSB01000248.1_7	0
GCA_003165075.1	90.01	p__Acidobacteriota	c__Acidobacteriae	o__Acidobacteriales	f__Acidobacteriaceae	g__Terracidiphilus	s__Terracidiphilus sp003165075	2	GCA_003165075.1_PLSM01000095.1_62,GCA_003165075.1_PLSM01000108.1_113	2	GCA_003165075.1_PLSM01000095.1_63,GCA_003165075.1_PLSM01000108.1_114	2	GCA_003165075.1_PLSM01000095.1_64,GCA_003165075.1_PLSM01000108.1_115	2	GCA_003165075.1_PLSM01000095.1_61,GCA_003165075.1_PLSM01000108.1_112	2	GCA_003165075.1_PLSM01000095.1_61,GCA_003165075.1_PLSM01000108.1_112	2	GCA_003165075.1_PLSM01000095.1_61,GCA_003165075.1_PLSM01000108.1_112	2	GCA_003165075.1_PLSM01000095.1_61,GCA_003165075.1_PLSM01000108.1_112	0
GCA_003165095.1	78.45	p__Acidobacteriota	c__Acidobacteriae	o__Acidobacteriales	f__Acidobacteriaceae	g__Terracidiphilus	s__Terracidiphilus sp003165095	0		0		0		0		0		0		0		0
GCA_003165935.1	78.62	p__Acidobacteriota	c__Acidobacteriae	o__Acidobacteriales	f__Acidobacteriaceae	g__Terracidiphilus	s__Terracidiphilus sp003165935	1	GCA_003165935.1_PMXB01000272.1_4	1	GCA_003165935.1_PMXB01000272.1_5	1	GCA_003165935.1_PMXB01000272.1_6	1	GCA_003165935.1_PMXB01000272.1_3	0		1	GCA_003165935.1_PMXB01000272.1_3	1	GCA_003165935.1_PMXB01000272.1_3	0
GCA_003166055.1	74.83	p__Acidobacteriota	c__Acidobacteriae	o__Acidobacteriales	f__Acidobacteriaceae	g__Terracidiphilus	s__Terracidiphilus sp003166055	1	GCA_003166055.1_PMWR01000269.1_27	1	GCA_003166055.1_PMWR01000269.1_26	1	GCA_003166055.1_PMWR01000269.1_25	1	GCA_003166055.1_PMWR01000269.1_28	1	GCA_003166055.1_PMWR01000269.1_28	1	GCA_003166055.1_PMWR01000269.1_28	1	GCA_003166055.1_PMWR01000269.1_28	0
GCA_003167305.1	81.39	p__Acidobacteriota	c__Acidobacteriae	o__Acidobacteriales	f__Acidobacteriaceae	g__Terracidiphilus	s__Terracidiphilus sp003167305	0		0		0		0		0		0		0		0
GCA_003170825.1	95.26	p__Acidobacteriota	c__Acidobacteriae	o__Acidobacteriales	f__Acidobacteriaceae	g__Terracidiphilus	s__Terracidiphilus sp003170825	1	GCA_003170825.1_PMYL01000059.1_90	1	GCA_003170825.1_PMYL01000059.1_89	1	GCA_003170825.1_PMYL01000059.1_88	1	GCA_003170825.1_PMYL01000059.1_91	1	GCA_003170825.1_PMYL01000059.1_91	1	GCA_003170825.1_PMYL01000059.1_91	1	GCA_003170825.1_PMYL01000059.1_91	0
GCA_003171315.1	87.36	p__Acidobacteriota	c__Acidobacteriae	o__Acidobacteriales	f__Acidobacteriaceae	g__Terracidiphilus	s__Terracidiphilus sp003171315	1	GCA_003171315.1_PMYE01000028.1_29	1	GCA_003171315.1_PMYE01000028.1_28	1	GCA_003171315.1_PMYE01000028.1_27	1	GCA_003171315.1_PMYE01000028.1_30	1	GCA_003171315.1_PMYE01000028.1_30	1	GCA_003171315.1_PMYE01000028.1_30	1	GCA_003171315.1_PMYE01000028.1_30	0
GCF_000265425.1	100	p__Acidobacteriota	c__Acidobacteriae	o__Acidobacteriales	f__Acidobacteriaceae	g__Terriglobus	s__Terriglobus roseus	1	GCF_000265425.1_WP_081490715.1	1	GCF_000265425.1_WP_014785700.1	1	GCF_000265425.1_WP_014785701.1	0		0		0		0		0
GCF_900102185.1	100	p__Acidobacteriota	c__Acidobacteriae	o__Acidobacteriales	f__Acidobacteriaceae	g__Terriglobus	s__Terriglobus roseus_A	0		0		0		0		0		0		0		0
GCF_900105625.1	99.14	p__Acidobacteriota	c__Acidobacteriae	o__Acidobacteriales	f__Acidobacteriaceae	g__Terriglobus	s__Terriglobus roseus_B	0		0		0		0		0		0		0		0
GCF_000179915.2	100	p__Acidobacteriota	c__Acidobacteriae	o__Acidobacteriales	f__Acidobacteriaceae	g__Terriglobus	s__Terriglobus saanensis	1	GCF_000179915.2_WP_144312630.1	1	GCF_000179915.2_WP_013568363.1	1	GCF_000179915.2_WP_144312631.1	1	GCF_000179915.2_WP_013568361.1	1	GCF_000179915.2_WP_013568361.1	1	GCF_000179915.2_WP_013568361.1	1	GCF_000179915.2_WP_013568361.1	0
GCF_000800015.1	100	p__Acidobacteriota	c__Acidobacteriae	o__Acidobacteriales	f__Acidobacteriaceae	g__Terriglobus	s__Terriglobus sp000800015	1	GCF_000800015.1_WP_084214371.1	1	GCF_000800015.1_WP_047487941.1	1	GCF_000800015.1_WP_052200786.1	0		0		0		1	GCF_000800015.1_WP_084214050.1	0
GCA_003225175.1	98.29	p__Acidobacteriota	c__Acidobacteriae	o__Acidobacteriales	f__Gp1-AA112	g__Gp1-AA112	s__Gp1-AA112 sp003225175	0		0		0		0		0		0		0		0
GCA_003225215.1	87.14	p__Acidobacteriota	c__Acidobacteriae	o__Acidobacteriales	f__Gp1-AA112	g__Gp1-AA112	s__Gp1-AA112 sp003225215	0		0		0		0		0		0		0		0
GCA_003140235.1	93.32	p__Acidobacteriota	c__Acidobacteriae	o__Acidobacteriales	f__Gp1-AA117	g__Gp1-AA17	s__Gp1-AA17 sp003140235	0		0		0		0		0		0		0		0
GCA_003223515.1	99.79	p__Acidobacteriota	c__Acidobacteriae	o__Acidobacteriales	f__Gp1-AA117	g__Gp1-AA17	s__Gp1-AA17 sp003223515	0		0		0		0		0		0		0		0
GCA_001914815.1	64.05	p__Acidobacteriota	c__Acidobacteriae	o__Acidobacteriales	f__Koribacteraceae	g__40CM-3-55-5	s__40CM-3-55-5 sp001914815	0		0		0		0		0		0		0		0
GCA_001918935.1	68.28	p__Acidobacteriota	c__Acidobacteriae	o__Acidobacteriales	f__Koribacteraceae	g__40CM-3-55-5	s__40CM-3-55-5 sp001918935	0		0		0		0		0		0		0		0
GCA_003224935.1	74.82	p__Acidobacteriota	c__Acidobacteriae	o__Acidobacteriales	f__Koribacteraceae	g__40CM-3-55-5	s__40CM-3-55-5 sp003224935	0		0		0		0		0		0		0		0
GCA_003131315.1	99.15	p__Acidobacteriota	c__Acidobacteriae	o__Acidobacteriales	f__Koribacteraceae	g__Bog-209	s__Bog-209 sp003131315	1	GCA_003131315.1_PKUV01000046.1_44	1	GCA_003131315.1_PKUV01000046.1_45	1	GCA_003131315.1_PKUV01000046.1_46	1	GCA_003131315.1_PKUV01000046.1_43	1	GCA_003131315.1_PKUV01000046.1_43	1	GCA_003131315.1_PKUV01000046.1_43	1	GCA_003131315.1_PKUV01000046.1_43	0
GCA_003132325.1	91.07	p__Acidobacteriota	c__Acidobacteriae	o__Acidobacteriales	f__Koribacteraceae	g__Bog-209	s__Bog-209 sp003132325	0		0		0		0		0		0		0		0
GCA_003132405.1	89.86	p__Acidobacteriota	c__Acidobacteriae	o__Acidobacteriales	f__Koribacteraceae	g__Bog-209	s__Bog-209 sp003132405	0		0		0		0		0		0		0		0
GCA_003134435.1	94.37	p__Acidobacteriota	c__Acidobacteriae	o__Acidobacteriales	f__Koribacteraceae	g__Bog-209	s__Bog-209 sp003134435	2	GCA_003134435.1_PLBE01000098.1_19,GCA_003134435.1_PLBE01000116.1_37	2	GCA_003134435.1_PLBE01000098.1_18,GCA_003134435.1_PLBE01000116.1_38	2	GCA_003134435.1_PLBE01000098.1_17,GCA_003134435.1_PLBE01000116.1_39	2	GCA_003134435.1_PLBE01000098.1_20,GCA_003134435.1_PLBE01000116.1_36	2	GCA_003134435.1_PLBE01000098.1_20,GCA_003134435.1_PLBE01000116.1_36	2	GCA_003134435.1_PLBE01000098.1_20,GCA_003134435.1_PLBE01000116.1_36	2	GCA_003134435.1_PLBE01000098.1_20,GCA_003134435.1_PLBE01000116.1_36	0
GCA_003135495.1	78.67	p__Acidobacteriota	c__Acidobacteriae	o__Acidobacteriales	f__Koribacteraceae	g__Bog-209	s__Bog-209 sp003135495	0		0		0		0		0		0		0		0
GCA_003138955.1	90.56	p__Acidobacteriota	c__Acidobacteriae	o__Acidobacteriales	f__Koribacteraceae	g__Bog-209	s__Bog-209 sp003138955	0		0		0		0		0		0		0		0
GCA_003139095.1	99.69	p__Acidobacteriota	c__Acidobacteriae	o__Acidobacteriales	f__Koribacteraceae	g__Bog-209	s__Bog-209 sp003139095	1	GCA_003139095.1_PLHW01000039.1_33	1	GCA_003139095.1_PLHW01000039.1_34	1	GCA_003139095.1_PLHW01000039.1_35	1	GCA_003139095.1_PLHW01000039.1_32	1	GCA_003139095.1_PLHW01000039.1_32	1	GCA_003139095.1_PLHW01000039.1_32	1	GCA_003139095.1_PLHW01000039.1_32	0
GCA_003139975.1	72.17	p__Acidobacteriota	c__Acidobacteriae	o__Acidobacteriales	f__Koribacteraceae	g__Bog-209	s__Bog-209 sp003139975	1	GCA_003139975.1_PLHN01000004.1_18	1	GCA_003139975.1_PLHN01000004.1_19	1	GCA_003139975.1_PLHN01000004.1_20	1	GCA_003139975.1_PLHN01000004.1_17	1	GCA_003139975.1_PLHN01000004.1_17	1	GCA_003139975.1_PLHN01000004.1_17	1	GCA_003139975.1_PLHN01000004.1_17	0
GCA_003139995.1	96.56	p__Acidobacteriota	c__Acidobacteriae	o__Acidobacteriales	f__Koribacteraceae	g__Bog-209	s__Bog-209 sp003139995	0		0		0		0		0		0		0		0
GCA_003152795.1	82.41	p__Acidobacteriota	c__Acidobacteriae	o__Acidobacteriales	f__Koribacteraceae	g__Bog-209	s__Bog-209 sp003152795	0		0		0		0		0		0		0		0
GCA_003162255.1	81.74	p__Acidobacteriota	c__Acidobacteriae	o__Acidobacteriales	f__Koribacteraceae	g__Bog-209	s__Bog-209 sp003162255	0		0		0		0		0		0		0		0
GCA_003162935.1	89.26	p__Acidobacteriota	c__Acidobacteriae	o__Acidobacteriales	f__Koribacteraceae	g__Bog-209	s__Bog-209 sp003162935	1	GCA_003162935.1_PLUW01000071.1_21	1	GCA_003162935.1_PLUW01000071.1_20	1	GCA_003162935.1_PLUW01000071.1_19	1	GCA_003162935.1_PLUW01000071.1_22	1	GCA_003162935.1_PLUW01000071.1_22	1	GCA_003162935.1_PLUW01000071.1_22	1	GCA_003162935.1_PLUW01000071.1_22	0
GCA_003168235.1	80.14	p__Acidobacteriota	c__Acidobacteriae	o__Acidobacteriales	f__Koribacteraceae	g__Bog-209	s__Bog-209 sp003168235	0		0		0		0		0		0		0		0
GCA_003135315.1	74.09	p__Acidobacteriota	c__Acidobacteriae	o__Acidobacteriales	f__Koribacteraceae	g__Bog-257	s__Bog-257 sp003135315	0		0		0		0		0		0		0		0
GCA_003135475.1	81.24	p__Acidobacteriota	c__Acidobacteriae	o__Acidobacteriales	f__Koribacteraceae	g__Bog-257	s__Bog-257 sp003135475	0		0		0		0		0		0		0		0
GCA_003151335.1	94.66	p__Acidobacteriota	c__Acidobacteriae	o__Acidobacteriales	f__Koribacteraceae	g__Bog-257	s__Bog-257 sp003151335	0		0		0		0		0		0		0		0
GCA_003151875.1	80.39	p__Acidobacteriota	c__Acidobacteriae	o__Acidobacteriales	f__Koribacteraceae	g__Bog-257	s__Bog-257 sp003151875	0		0		0		0		0		0		0		0
GCA_003152695.1	98.79	p__Acidobacteriota	c__Acidobacteriae	o__Acidobacteriales	f__Koribacteraceae	g__Bog-257	s__Bog-257 sp003152695	0		0		0		0		0		0		0		0
GCA_003160215.1	94.68	p__Acidobacteriota	c__Acidobacteriae	o__Acidobacteriales	f__Koribacteraceae	g__Bog-257	s__Bog-257 sp003160215	0		0		0		0		0		0		0		0
GCA_003165795.1	95.04	p__Acidobacteriota	c__Acidobacteriae	o__Acidobacteriales	f__Koribacteraceae	g__Bog-257	s__Bog-257 sp003165795	0		0		0		0		0		0		0		0
GCA_003154055.1	71.34	p__Acidobacteriota	c__Acidobacteriae	o__Acidobacteriales	f__Koribacteraceae	g__FEN-335	s__FEN-335 sp003154055	0		0		0		0		0		0		0		0
GCA_003225055.1	98.81	p__Acidobacteriota	c__Acidobacteriae	o__Acidobacteriales	f__Koribacteraceae	g__Gp1-AA122	s__Gp1-AA122 sp003225055	0		0		0		0		0		0		0		0
GCA_003225075.1	97.17	p__Acidobacteriota	c__Acidobacteriae	o__Acidobacteriales	f__Koribacteraceae	g__Gp1-AA124	s__Gp1-AA124 sp003225075	0		0		0		0		0		0		0		0
GCA_003225595.1	89.27	p__Acidobacteriota	c__Acidobacteriae	o__Acidobacteriales	f__Koribacteraceae	g__Gp1-AA124	s__Gp1-AA124 sp003225595	0		0		0		0		0		0		0		0
GCA_003224995.1	70.31	p__Acidobacteriota	c__Acidobacteriae	o__Acidobacteriales	f__Koribacteraceae	g__Gp1-AA133	s__Gp1-AA133 sp003224995	1	GCA_003224995.1_PYX43177.1	0		0		1	GCA_003224995.1_PYX42297.1	0		1	GCA_003224995.1_PYX42297.1	1	GCA_003224995.1_PYX42297.1	0
GCA_003225465.1	93.3	p__Acidobacteriota	c__Acidobacteriae	o__Acidobacteriales	f__Koribacteraceae	g__Gp1-AA133	s__Gp1-AA133 sp003225465	0		0		0		0		0		0		0		0
GCA_003224855.1	85.8	p__Acidobacteriota	c__Acidobacteriae	o__Acidobacteriales	f__Koribacteraceae	g__Gp1-AA142	s__Gp1-AA142 sp003224855	0		0		0		0		0		0		0		0
GCA_003224755.1	88.68	p__Acidobacteriota	c__Acidobacteriae	o__Acidobacteriales	f__Koribacteraceae	g__Gp1-AA145	s__Gp1-AA145 sp003224755	0		0		0		0		0		0		0		0
GCA_003224785.1	68.02	p__Acidobacteriota	c__Acidobacteriae	o__Acidobacteriales	f__Koribacteraceae	g__Gp1-AA145	s__Gp1-AA145 sp003224785	0		0		0		0		0		0		0		0
GCA_003224815.1	83.89	p__Acidobacteriota	c__Acidobacteriae	o__Acidobacteriales	f__Koribacteraceae	g__Gp1-AA145	s__Gp1-AA145 sp003224815	1	GCA_003224815.1_PYV80206.1	0		0		1	GCA_003224815.1_PYV80205.1	1	GCA_003224815.1_PYV80205.1	1	GCA_003224815.1_PYV80205.1	1	GCA_003224815.1_PYV80205.1	0
GCA_003224835.1	84.45	p__Acidobacteriota	c__Acidobacteriae	o__Acidobacteriales	f__Koribacteraceae	g__Gp1-AA145	s__Gp1-AA145 sp003224835	0		0		0		0		0		0		0		0
GCA_003151155.1	91.15	p__Acidobacteriota	c__Acidobacteriae	o__Acidobacteriales	f__Koribacteraceae	g__Koribacter	s__Koribacter sp003151155	0		0		0		0		0		0		0		0
GCF_000014005.1	99.95	p__Acidobacteriota	c__Acidobacteriae	o__Acidobacteriales	f__Koribacteraceae	g__Koribacter	s__Koribacter versatilis	1	GCF_000014005.1_WP_011522446.1	1	GCF_000014005.1_WP_011522445.1	1	GCF_000014005.1_WP_011522444.1	0		0		0		1	GCF_000014005.1_WP_011522447.1	0
GCA_003169715.1	75.97	p__Acidobacteriota	c__Acidobacteriae	o__Acidobacteriales	f__Koribacteraceae	g__PALSA-188	s__PALSA-188 sp003169715	0		0		0		0		0		0		0		0
GCA_003132825.1	80.94	p__Acidobacteriota	c__Acidobacteriae	o__Acidobacteriales	f__Koribacteraceae	g__PALSA-270	s__PALSA-270 sp003132825	0		0		0		0		0		0		0		0
GCA_003224905.1	96.84	p__Acidobacteriota	c__Acidobacteriae	o__Acidobacteriales	f__Koribacteraceae	g__QIAA01	s__QIAA01 sp003224905	0		0		0		0		0		0		0		0
GCA_003225455.1	94.4	p__Acidobacteriota	c__Acidobacteriae	o__Acidobacteriales	f__Koribacteraceae	g__QIAB01	s__QIAB01 sp003225455	0		0		0		0		0		0		0		0
GCA_003225495.1	92.4	p__Acidobacteriota	c__Acidobacteriae	o__Acidobacteriales	f__Koribacteraceae	g__QIAJ01	s__QIAJ01 sp003225495	0		0		0		0		0		0		0		0
GCF_900290255.1	97.08	p__Acidobacteriota	c__Acidobacteriae	o__Acidobacteriales	f__Koribacteraceae	g__Sulfotelmatobacter	s__Sulfotelmatobacter kueseliae	0		0		0		0		0		0		0		0
GCA_003131585.1	90.81	p__Acidobacteriota	c__Acidobacteriae	o__Acidobacteriales	f__Koribacteraceae	g__Sulfotelmatobacter	s__Sulfotelmatobacter sp003131585	0		0		0		0		0		0		0		0
GCA_003131635.1	90.05	p__Acidobacteriota	c__Acidobacteriae	o__Acidobacteriales	f__Koribacteraceae	g__Sulfotelmatobacter	s__Sulfotelmatobacter sp003131635	1	GCA_003131635.1_PKVZ01000071.1_92	1	GCA_003131635.1_PKVZ01000071.1_93	1	GCA_003131635.1_PKVZ01000071.1_94	1	GCA_003131635.1_PKVZ01000071.1_91	1	GCA_003131635.1_PKVZ01000071.1_91	1	GCA_003131635.1_PKVZ01000071.1_91	1	GCA_003131635.1_PKVZ01000071.1_91	0
GCA_003132445.1	83.31	p__Acidobacteriota	c__Acidobacteriae	o__Acidobacteriales	f__Koribacteraceae	g__Sulfotelmatobacter	s__Sulfotelmatobacter sp003132445	0		0		0		0		0		0		0		0
GCA_003134655.1	97.66	p__Acidobacteriota	c__Acidobacteriae	o__Acidobacteriales	f__Koribacteraceae	g__Sulfotelmatobacter	s__Sulfotelmatobacter sp003134655	0		0		0		0		0		0		0		0
GCA_003134995.1	100	p__Acidobacteriota	c__Acidobacteriae	o__Acidobacteriales	f__Koribacteraceae	g__Sulfotelmatobacter	s__Sulfotelmatobacter sp003134995	0		0		0		0		0		0		0		0
GCA_003136335.1	86.71	p__Acidobacteriota	c__Acidobacteriae	o__Acidobacteriales	f__Koribacteraceae	g__Sulfotelmatobacter	s__Sulfotelmatobacter sp003136335	0		0		0		0		0		0		0		0
GCA_003138975.1	95.51	p__Acidobacteriota	c__Acidobacteriae	o__Acidobacteriales	f__Koribacteraceae	g__Sulfotelmatobacter	s__Sulfotelmatobacter sp003138975	0		0		0		0		0		0		0		0
GCA_003140075.1	91.41	p__Acidobacteriota	c__Acidobacteriae	o__Acidobacteriales	f__Koribacteraceae	g__Sulfotelmatobacter	s__Sulfotelmatobacter sp003140075	0		0		0		0		0		0		0		0
GCA_003156805.1	95.77	p__Acidobacteriota	c__Acidobacteriae	o__Acidobacteriales	f__Koribacteraceae	g__Sulfotelmatobacter	s__Sulfotelmatobacter sp003156805	0		0		0		0		0		0		0		0
GCA_003164855.1	85.4	p__Acidobacteriota	c__Acidobacteriae	o__Acidobacteriales	f__Koribacteraceae	g__Sulfotelmatobacter	s__Sulfotelmatobacter sp003164855	0		0		0		0		0		0		0		0
GCA_003165455.1	79.96	p__Acidobacteriota	c__Acidobacteriae	o__Acidobacteriales	f__Koribacteraceae	g__Sulfotelmatobacter	s__Sulfotelmatobacter sp003165455	0		0		0		0		0		0		0		0
GCA_003165855.1	75.47	p__Acidobacteriota	c__Acidobacteriae	o__Acidobacteriales	f__Koribacteraceae	g__Sulfotelmatobacter	s__Sulfotelmatobacter sp003165855	0		0		0		0		0		0		0		0
GCA_003166855.1	95.19	p__Acidobacteriota	c__Acidobacteriae	o__Acidobacteriales	f__Koribacteraceae	g__Sulfotelmatobacter	s__Sulfotelmatobacter sp003166855	0		0		0		0		0		0		0		0
GCA_003168355.1	93.64	p__Acidobacteriota	c__Acidobacteriae	o__Acidobacteriales	f__Koribacteraceae	g__Sulfotelmatobacter	s__Sulfotelmatobacter sp003168355	0		0		0		0		0		0		0		0
GCA_003223595.1	68.59	p__Acidobacteriota	c__Acidobacteriae	o__Acidobacteriales	f__Koribacteraceae	g__Sulfotelmatobacter	s__Sulfotelmatobacter sp003223595	0		0		0		0		0		0		0		0
GCA_003225005.1	98.93	p__Acidobacteriota	c__Acidobacteriae	o__Acidobacteriales	f__Koribacteraceae	g__Sulfotelmatobacter	s__Sulfotelmatobacter sp003225005	0		0		0		0		0		0		0		0
GCA_003225555.1	85.47	p__Acidobacteriota	c__Acidobacteriae	o__Acidobacteriales	f__Koribacteraceae	g__Sulfotelmatobacter	s__Sulfotelmatobacter sp003225555	0		0		0		0		0		0		0		0
GCA_003010405.1	96.31	p__Acidobacteriota	c__Acidobacteriae	o__Acidobacteriales	f__Koribacteraceae	g__TOLSYN	s__TOLSYN sp003010405	1	GCA_003010405.1_PSH03206.1	1	GCA_003010405.1_PSH03166.1	1	GCA_003010405.1_PSH03167.1	1	GCA_003010405.1_PSH03165.1	1	GCA_003010405.1_PSH03165.1	1	GCA_003010405.1_PSH03165.1	1	GCA_003010405.1_PSH03165.1	0
GCA_003225655.1	77.27	p__Acidobacteriota	c__Acidobacteriae	o__Acidobacteriales	f__QIAW01	g__QIAW01	s__QIAW01 sp003225655	0		0		0		0		0		0		0		0
GCA_004299485.1	95.51	p__Acidobacteriota	c__Acidobacteriae	o__Acidobacteriales	f__SCQP01	g__SCQP01	s__SCQP01 sp004299485	1	GCA_004299485.1_TAN21558.1	1	GCA_004299485.1_TAN21365.1	1	GCA_004299485.1_TAN21366.1	1	GCA_004299485.1_TAN21364.1	1	GCA_004299485.1_TAN21364.1	1	GCA_004299485.1_TAN21364.1	1	GCA_004299485.1_TAN21364.1	0
GCA_003163855.1	95.89	p__Acidobacteriota	c__Acidobacteriae	o__Bryobacterales	f__Bryobacteraceae	g__Bog-105	s__Bog-105 sp003163855	1	GCA_003163855.1_PLRJ01000083.1_7	1	GCA_003163855.1_PLRJ01000083.1_6	1	GCA_003163855.1_PLRJ01000083.1_5	1	GCA_003163855.1_PLRJ01000083.1_8	1	GCA_003163855.1_PLRJ01000083.1_8	1	GCA_003163855.1_PLRJ01000083.1_8	1	GCA_003163855.1_PLRJ01000083.1_8	0
GCA_003167495.1	95.17	p__Acidobacteriota	c__Acidobacteriae	o__Bryobacterales	f__Bryobacteraceae	g__Bog-105	s__Bog-105 sp003167495	1	GCA_003167495.1_PMSX01000345.1_14	1	GCA_003167495.1_PMSX01000345.1_13	1	GCA_003167495.1_PMSX01000345.1_12	1	GCA_003167495.1_PMSX01000345.1_15	1	GCA_003167495.1_PMSX01000345.1_15	1	GCA_003167495.1_PMSX01000345.1_15	1	GCA_003167495.1_PMSX01000345.1_15	0
GCA_003169195.1	90.97	p__Acidobacteriota	c__Acidobacteriae	o__Bryobacterales	f__Bryobacteraceae	g__Bog-105	s__Bog-105 sp003169195	1	GCA_003169195.1_PMQB01000307.1_6	1	GCA_003169195.1_PMQB01000307.1_5	1	GCA_003169195.1_PMQB01000307.1_4	1	GCA_003169195.1_PMQB01000307.1_7	1	GCA_003169195.1_PMQB01000307.1_7	1	GCA_003169195.1_PMQB01000307.1_7	1	GCA_003169195.1_PMQB01000307.1_7	0
GCA_003136675.1	91.67	p__Acidobacteriota	c__Acidobacteriae	o__Bryobacterales	f__Bryobacteraceae	g__Bog-113	s__Bog-113 sp003136675	1	GCA_003136675.1_PLFE01000036.1_33	1	GCA_003136675.1_PLFE01000036.1_32	1	GCA_003136675.1_PLFE01000036.1_31	1	GCA_003136675.1_PLFE01000036.1_34	1	GCA_003136675.1_PLFE01000036.1_34	1	GCA_003136675.1_PLFE01000036.1_34	1	GCA_003136675.1_PLFE01000036.1_34	0
GCA_003166475.1	93.21	p__Acidobacteriota	c__Acidobacteriae	o__Bryobacterales	f__Bryobacteraceae	g__Bog-159	s__Bog-159 sp003166475	2	GCA_003166475.1_PMVV01000438.1_56,GCA_003166475.1_PMVV01000203.1_44	2	GCA_003166475.1_PMVV01000438.1_57,GCA_003166475.1_PMVV01000203.1_43	2	GCA_003166475.1_PMVV01000438.1_58,GCA_003166475.1_PMVV01000203.1_42	2	GCA_003166475.1_PMVV01000438.1_55,GCA_003166475.1_PMVV01000203.1_45	2	GCA_003166475.1_PMVV01000438.1_55,GCA_003166475.1_PMVV01000203.1_45	2	GCA_003166475.1_PMVV01000438.1_55,GCA_003166475.1_PMVV01000203.1_45	2	GCA_003166475.1_PMVV01000438.1_55,GCA_003166475.1_PMVV01000203.1_45	0
GCA_003139735.1	78.64	p__Acidobacteriota	c__Acidobacteriae	o__Bryobacterales	f__Bryobacteraceae	g__BOG-224	s__BOG-224 sp003139735	0		0		0		0		0		0		0		0
GCA_003136575.1	83.44	p__Acidobacteriota	c__Acidobacteriae	o__Bryobacterales	f__Bryobacteraceae	g__BOG-234	s__BOG-234 sp003136575	1	GCA_003136575.1_PLEX01000157.1_18	1	GCA_003136575.1_PLEX01000157.1_17	1	GCA_003136575.1_PLEX01000157.1_16	1	GCA_003136575.1_PLEX01000157.1_19	1	GCA_003136575.1_PLEX01000157.1_19	1	GCA_003136575.1_PLEX01000157.1_19	1	GCA_003136575.1_PLEX01000157.1_19	0
GCA_003142185.1	99.95	p__Acidobacteriota	c__Acidobacteriae	o__Bryobacterales	f__Bryobacteraceae	g__Bog-375	s__Bog-375 sp003142185	1	GCA_003142185.1_PLOR01000104.1_31	1	GCA_003142185.1_PLOR01000104.1_30	1	GCA_003142185.1_PLOR01000104.1_29	1	GCA_003142185.1_PLOR01000104.1_32	1	GCA_003142185.1_PLOR01000104.1_32	1	GCA_003142185.1_PLOR01000104.1_32	1	GCA_003142185.1_PLOR01000104.1_32	0
GCA_003157745.1	90.07	p__Acidobacteriota	c__Acidobacteriae	o__Bryobacterales	f__Bryobacteraceae	g__Bog-375	s__Bog-375 sp003157745	1	GCA_003157745.1_PMKM01000131.1_17	1	GCA_003157745.1_PMKM01000131.1_18	1	GCA_003157745.1_PMKM01000131.1_19	1	GCA_003157745.1_PMKM01000131.1_16	1	GCA_003157745.1_PMKM01000131.1_16	1	GCA_003157745.1_PMKM01000131.1_16	1	GCA_003157745.1_PMKM01000131.1_16	0
GCA_003164035.1	91.88	p__Acidobacteriota	c__Acidobacteriae	o__Bryobacterales	f__Bryobacteraceae	g__Bog-375	s__Bog-375 sp003164035	2	GCA_003164035.1_PLRS01000154.1_69,GCA_003164035.1_PLRS01000056.1_117	2	GCA_003164035.1_PLRS01000154.1_70,GCA_003164035.1_PLRS01000056.1_116	2	GCA_003164035.1_PLRS01000154.1_71,GCA_003164035.1_PLRS01000056.1_115	2	GCA_003164035.1_PLRS01000154.1_68,GCA_003164035.1_PLRS01000056.1_118	1	GCA_003164035.1_PLRS01000154.1_68	2	GCA_003164035.1_PLRS01000154.1_68,GCA_003164035.1_PLRS01000056.1_118	2	GCA_003164035.1_PLRS01000154.1_68,GCA_003164035.1_PLRS01000056.1_118	0
GCF_000702445.1	98.26	p__Acidobacteriota	c__Acidobacteriae	o__Bryobacterales	f__Bryobacteraceae	g__Bryobacter	s__Bryobacter aggregatus	1	GCF_000702445.1_WP_051669859.1	1	GCF_000702445.1_WP_162179889.1	1	GCF_000702445.1_WP_035957771.1	0		0		1	GCF_000702445.1_WP_031497920.1	1	GCF_000702445.1_WP_031497920.1	0
GCA_900696665.1	95.27	p__Acidobacteriota	c__Acidobacteriae	o__Bryobacterales	f__Bryobacteraceae	g__CAADGY01	s__CAADGY01 sp900696665	1	GCA_900696665.1_CAADGY010000195.1_6	1	GCA_900696665.1_CAADGY010000195.1_7	1	GCA_900696665.1_CAADGY010000195.1_8	1	GCA_900696665.1_CAADGY010000195.1_5	1	GCA_900696665.1_CAADGY010000195.1_5	1	GCA_900696665.1_CAADGY010000195.1_5	1	GCA_900696665.1_CAADGY010000195.1_5	0
GCA_003142355.1	85.59	p__Acidobacteriota	c__Acidobacteriae	o__Bryobacterales	f__Bryobacteraceae	g__Fen-178	s__Fen-178 sp003142355	1	GCA_003142355.1_PLMF01000110.1_16	1	GCA_003142355.1_PLMF01000110.1_15	1	GCA_003142355.1_PLMF01000110.1_14	1	GCA_003142355.1_PLMF01000110.1_17	1	GCA_003142355.1_PLMF01000110.1_17	1	GCA_003142355.1_PLMF01000110.1_17	1	GCA_003142355.1_PLMF01000110.1_17	0
GCA_003170915.1	73.28	p__Acidobacteriota	c__Acidobacteriae	o__Bryobacterales	f__Bryobacteraceae	g__Fen-178	s__Fen-178 sp003170915	0		0		0		0		0		0		0		0
GCA_003137035.1	87.81	p__Acidobacteriota	c__Acidobacteriae	o__Bryobacterales	f__Bryobacteraceae	g__Fen-330	s__Fen-330 sp003137035	1	GCA_003137035.1_PLEM01000498.1_18	1	GCA_003137035.1_PLEM01000498.1_19	1	GCA_003137035.1_PLEM01000498.1_20	1	GCA_003137035.1_PLEM01000498.1_17	1	GCA_003137035.1_PLEM01000498.1_17	1	GCA_003137035.1_PLEM01000498.1_17	1	GCA_003137035.1_PLEM01000498.1_17	0
GCA_003154855.1	74.51	p__Acidobacteriota	c__Acidobacteriae	o__Bryobacterales	f__Bryobacteraceae	g__Fen-330	s__Fen-330 sp003154855	1	GCA_003154855.1_PMEV01000413.1_13	1	GCA_003154855.1_PMEV01000413.1_12	1	GCA_003154855.1_PMEV01000413.1_11	1	GCA_003154855.1_PMEV01000413.1_14	1	GCA_003154855.1_PMEV01000413.1_14	1	GCA_003154855.1_PMEV01000413.1_14	1	GCA_003154855.1_PMEV01000413.1_14	0
GCA_001464575.1	94.06	p__Acidobacteriota	c__Acidobacteriae	o__Bryobacterales	f__Bryobacteraceae	g__Ga0077553	s__Ga0077553 sp001464575	1	GCA_001464575.1_LNFE01000190.1_32	0		0		1	GCA_001464575.1_LNFE01000190.1_33	1	GCA_001464575.1_LNFE01000190.1_33	1	GCA_001464575.1_LNFE01000190.1_33	1	GCA_001464575.1_LNFE01000190.1_33	0
GCF_000381625.1	97.39	p__Acidobacteriota	c__Acidobacteriae	o__Bryobacterales	f__Bryobacteraceae	g__KBS-96	s__KBS-96 sp000381625	1	GCF_000381625.1_WP_020721149.1	1	GCF_000381625.1_WP_020721150.1	1	GCF_000381625.1_WP_020721151.1	1	GCF_000381625.1_WP_020721148.1	0		1	GCF_000381625.1_WP_020721148.1	1	GCF_000381625.1_WP_020721148.1	0
GCA_003167255.1	98.2	p__Acidobacteriota	c__Acidobacteriae	o__Bryobacterales	f__Bryobacteraceae	g__PALSA-129	s__PALSA-129 sp003167255	1	GCA_003167255.1_PMTR01000074.1_165	1	GCA_003167255.1_PMTR01000074.1_166	1	GCA_003167255.1_PMTR01000074.1_167	1	GCA_003167255.1_PMTR01000074.1_164	1	GCA_003167255.1_PMTR01000074.1_164	1	GCA_003167255.1_PMTR01000074.1_164	1	GCA_003167255.1_PMTR01000074.1_164	0
GCA_003170295.1	73.48	p__Acidobacteriota	c__Acidobacteriae	o__Bryobacterales	f__Bryobacteraceae	g__Palsa-187	s__Palsa-187 sp003170295	1	GCA_003170295.1_PNAJ01000047.1_56	1	GCA_003170295.1_PNAJ01000047.1_57	1	GCA_003170295.1_PNAJ01000047.1_58	1	GCA_003170295.1_PNAJ01000047.1_55	0		1	GCA_003170295.1_PNAJ01000047.1_55	1	GCA_003170295.1_PNAJ01000047.1_55	0
GCA_003135055.1	97.22	p__Acidobacteriota	c__Acidobacteriae	o__Bryobacterales	f__Bryobacteraceae	g__PALSA-243	s__PALSA-243 sp003135055	1	GCA_003135055.1_PLDF01000434.1_5	1	GCA_003135055.1_PLDF01000434.1_4	1	GCA_003135055.1_PLDF01000434.1_3	1	GCA_003135055.1_PLDF01000434.1_6	1	GCA_003135055.1_PLDF01000434.1_6	1	GCA_003135055.1_PLDF01000434.1_6	1	GCA_003135055.1_PLDF01000434.1_6	0
GCA_003152325.1	86.12	p__Acidobacteriota	c__Acidobacteriae	o__Bryobacterales	f__Bryobacteraceae	g__PALSA-349	s__PALSA-349 sp003152325	1	GCA_003152325.1_PLZX01000348.1_19	1	GCA_003152325.1_PLZX01000348.1_20	1	GCA_003152325.1_PLZX01000348.1_21	1	GCA_003152325.1_PLZX01000348.1_18	1	GCA_003152325.1_PLZX01000348.1_18	1	GCA_003152325.1_PLZX01000348.1_18	1	GCA_003152325.1_PLZX01000348.1_18	0
GCA_003132905.1	72.97	p__Acidobacteriota	c__Acidobacteriae	o__Bryobacterales	f__Bryobacteraceae	g__Palsa-89	s__Palsa-89 sp003132905	2	GCA_003132905.1_PKZC01000213.1_8,GCA_003132905.1_PKZC01000260.1_30	2	GCA_003132905.1_PKZC01000213.1_7,GCA_003132905.1_PKZC01000260.1_31	2	GCA_003132905.1_PKZC01000213.1_6,GCA_003132905.1_PKZC01000260.1_32	2	GCA_003132905.1_PKZC01000213.1_9,GCA_003132905.1_PKZC01000260.1_29	2	GCA_003132905.1_PKZC01000213.1_9,GCA_003132905.1_PKZC01000260.1_29	2	GCA_003132905.1_PKZC01000213.1_9,GCA_003132905.1_PKZC01000260.1_29	2	GCA_003132905.1_PKZC01000213.1_9,GCA_003132905.1_PKZC01000260.1_29	0
GCA_003162425.1	96.15	p__Acidobacteriota	c__Acidobacteriae	o__Bryobacterales	f__Bryobacteraceae	g__Palsa-89	s__Palsa-89 sp003162425	2	GCA_003162425.1_PMOK01000282.1_43,GCA_003162425.1_PMOK01000122.1_12	2	GCA_003162425.1_PMOK01000282.1_42,GCA_003162425.1_PMOK01000122.1_13	2	GCA_003162425.1_PMOK01000282.1_41,GCA_003162425.1_PMOK01000122.1_14	2	GCA_003162425.1_PMOK01000282.1_44,GCA_003162425.1_PMOK01000122.1_11	2	GCA_003162425.1_PMOK01000282.1_44,GCA_003162425.1_PMOK01000122.1_11	2	GCA_003162425.1_PMOK01000282.1_44,GCA_003162425.1_PMOK01000122.1_11	2	GCA_003162425.1_PMOK01000282.1_44,GCA_003162425.1_PMOK01000122.1_11	0
GCA_003166865.1	98.21	p__Acidobacteriota	c__Acidobacteriae	o__Bryobacterales	f__Bryobacteraceae	g__Palsa-89	s__Palsa-89 sp003166865	1	GCA_003166865.1_PMUP01000013.1_106	1	GCA_003166865.1_PMUP01000013.1_107	1	GCA_003166865.1_PMUP01000013.1_108	1	GCA_003166865.1_PMUP01000013.1_105	1	GCA_003166865.1_PMUP01000013.1_105	1	GCA_003166865.1_PMUP01000013.1_105	1	GCA_003166865.1_PMUP01000013.1_105	0
GCA_003166875.1	91.74	p__Acidobacteriota	c__Acidobacteriae	o__Bryobacterales	f__Bryobacteraceae	g__Palsa-89	s__Palsa-89 sp003166875	2	GCA_003166875.1_PMUN01000162.1_23,GCA_003166875.1_PMUN01000376.1_44	2	GCA_003166875.1_PMUN01000162.1_24,GCA_003166875.1_PMUN01000376.1_43	2	GCA_003166875.1_PMUN01000162.1_25,GCA_003166875.1_PMUN01000376.1_42	2	GCA_003166875.1_PMUN01000162.1_22,GCA_003166875.1_PMUN01000376.1_45	2	GCA_003166875.1_PMUN01000162.1_22,GCA_003166875.1_PMUN01000376.1_45	2	GCA_003166875.1_PMUN01000162.1_22,GCA_003166875.1_PMUN01000376.1_45	2	GCA_003166875.1_PMUN01000162.1_22,GCA_003166875.1_PMUN01000376.1_45	0
GCA_003175985.1	87.11	p__Acidobacteriota	c__Acidobacteriae	o__Bryobacterales	f__Bryobacteraceae	g__PSRJ01	s__PSRJ01 sp003175985	1	GCA_003175985.1_PWU01402.1	1	GCA_003175985.1_PWU01381.1	1	GCA_003175985.1_PWU01382.1	1	GCA_003175985.1_PWU01380.1	1	GCA_003175985.1_PWU01380.1	1	GCA_003175985.1_PWU01380.1	1	GCA_003175985.1_PWU01380.1	0
GCA_003223115.1	97.37	p__Acidobacteriota	c__Acidobacteriae	o__Bryobacterales	f__Bryobacteraceae	g__QHXW01	s__QHXW01 sp003223115	0		0		0		0		0		0		0		0
GCA_003136215.1	89.79	p__Acidobacteriota	c__Acidobacteriae	o__Bryobacterales	f__Bryobacteraceae	g__Solibacter	s__Solibacter sp003136215	1	GCA_003136215.1_PLDO01000201.1_19	1	GCA_003136215.1_PLDO01000201.1_18	1	GCA_003136215.1_PLDO01000201.1_17	1	GCA_003136215.1_PLDO01000201.1_20	1	GCA_003136215.1_PLDO01000201.1_20	1	GCA_003136215.1_PLDO01000201.1_20	1	GCA_003136215.1_PLDO01000201.1_20	0
GCF_000014905.1	100	p__Acidobacteriota	c__Acidobacteriae	o__Bryobacterales	f__Bryobacteraceae	g__Solibacter	s__Solibacter usitatus	1	GCF_000014905.1_NC_008536.1_7686	1	GCF_000014905.1_NC_008536.1_7687	1	GCF_000014905.1_NC_008536.1_7688	1	GCF_000014905.1_NC_008536.1_7685	1	GCF_000014905.1_NC_008536.1_7685	1	GCF_000014905.1_NC_008536.1_7685	1	GCF_000014905.1_NC_008536.1_7685	0
GCF_900290315.1	71.48	p__Acidobacteriota	c__Acidobacteriae	o__Bryobacterales	f__Bryobacteraceae	g__Sulfopaludibacter	s__Sulfopaludibacter sp900290315	3	GCF_900290315.1_NZ_OKRF01000004.1_9,GCF_900290315.1_NZ_OKRF01000159.1_19,GCF_900290315.1_NZ_OKRF01000272.1_7	3	GCF_900290315.1_NZ_OKRF01000004.1_10,GCF_900290315.1_NZ_OKRF01000159.1_20,GCF_900290315.1_NZ_OKRF01000272.1_8	4	GCF_900290315.1_NZ_OKRF01000004.1_11,GCF_900290315.1_NZ_OKRF01000159.1_21,GCF_900290315.1_NZ_OKRF01000272.1_9,GCF_900290315.1_NZ_OKRF01000272.1_10	3	GCF_900290315.1_NZ_OKRF01000004.1_8,GCF_900290315.1_NZ_OKRF01000159.1_18,GCF_900290315.1_NZ_OKRF01000272.1_6	2	GCF_900290315.1_NZ_OKRF01000004.1_8,GCF_900290315.1_NZ_OKRF01000272.1_6	3	GCF_900290315.1_NZ_OKRF01000004.1_8,GCF_900290315.1_NZ_OKRF01000159.1_18,GCF_900290315.1_NZ_OKRF01000272.1_6	3	GCF_900290315.1_NZ_OKRF01000004.1_8,GCF_900290315.1_NZ_OKRF01000159.1_18,GCF_900290315.1_NZ_OKRF01000272.1_6	0
GCA_005808865.1	73.71	p__Acidobacteriota	c__Acidobacteriae	o__Bryobacterales	f__Bryobacteraceae	g__SYKU01	s__SYKU01 sp005808865	1	GCA_005808865.1_SYKU01000362.1_15	1	GCA_005808865.1_SYKU01000362.1_14	1	GCA_005808865.1_SYKU01000362.1_13	1	GCA_005808865.1_SYKU01000362.1_16	0		1	GCA_005808865.1_SYKU01000362.1_16	1	GCA_005808865.1_SYKU01000362.1_16	0
GCA_005808475.1	81.25	p__Acidobacteriota	c__Acidobacteriae	o__Bryobacterales	f__Bryobacteraceae	g__SYLY01	s__SYLY01 sp005808475	1	GCA_005808475.1_SYLY01000100.1_12	1	GCA_005808475.1_SYLY01000100.1_11	1	GCA_005808475.1_SYLY01000100.1_10	0		0		1	GCA_005808475.1_SYLY01000100.1_13	1	GCA_005808475.1_SYLY01000100.1_13	0
GCA_002298225.1	99.03	p__Acidobacteriota	c__Acidobacteriae	o__Bryobacterales	f__Bryobacteraceae	g__UBA690	s__UBA690 sp002298225	1	GCA_002298225.1_DBMU01000041.1_17	1	GCA_002298225.1_DBMU01000041.1_18	1	GCA_002298225.1_DBMU01000041.1_19	1	GCA_002298225.1_DBMU01000041.1_16	1	GCA_002298225.1_DBMU01000041.1_16	1	GCA_002298225.1_DBMU01000041.1_16	1	GCA_002298225.1_DBMU01000041.1_16	0
GCA_003487005.1	77.41	p__Acidobacteriota	c__Acidobacteriae	o__Bryobacterales	f__Bryobacteraceae	g__UBA690	s__UBA690 sp003487005	1	GCA_003487005.1_HAX40994.1	1	GCA_003487005.1_HAX40995.1	1	GCA_003487005.1_HAX40996.1	1	GCA_003487005.1_HAX40993.1	0		1	GCA_003487005.1_HAX40993.1	1	GCA_003487005.1_HAX40993.1	0
GCA_002433055.1	72.17	p__Acidobacteriota	c__Acidobacteriae	o__Bryobacterales	f__UBA6623	g__UBA6623	s__UBA6623 sp002433055	0		0		0		0		0		0		0		0
GCA_003165315.1	90.31	p__Acidobacteriota	c__Acidobacteriae	o__UBA7540	f__UBA7540	g__Bog-366	s__Bog-366 sp003165315	1	GCA_003165315.1_PLSX01000217.1_14	1	GCA_003165315.1_PLSX01000217.1_16	1	GCA_003165315.1_PLSX01000217.1_17	1	GCA_003165315.1_PLSX01000217.1_13	1	GCA_003165315.1_PLSX01000217.1_13	1	GCA_003165315.1_PLSX01000217.1_13	1	GCA_003165315.1_PLSX01000217.1_13	0
GCA_003165615.1	75.4	p__Acidobacteriota	c__Acidobacteriae	o__UBA7540	f__UBA7540	g__Bog-366	s__Bog-366 sp003165615	1	GCA_003165615.1_PLWR01000209.1_19	1	GCA_003165615.1_PLWR01000209.1_18	1	GCA_003165615.1_PLWR01000209.1_17	1	GCA_003165615.1_PLWR01000209.1_20	1	GCA_003165615.1_PLWR01000209.1_20	1	GCA_003165615.1_PLWR01000209.1_20	1	GCA_003165615.1_PLWR01000209.1_20	0
GCA_003224695.1	86.4	p__Acidobacteriota	c__Acidobacteriae	o__UBA7540	f__UBA7540	g__Gp13-AA74	s__Gp13-AA74 sp003224695	0		0		0		0		0		0		0		0
GCA_003225365.1	94.18	p__Acidobacteriota	c__Acidobacteriae	o__UBA7540	f__UBA7540	g__Gp13-AA74	s__Gp13-AA74 sp003225365	0		0		0		0		0		0		0		0
GCA_003224635.1	88.53	p__Acidobacteriota	c__Acidobacteriae	o__UBA7540	f__UBA7540	g__Gp13-AA77	s__Gp13-AA77 sp003224635	0		0		0		0		0		0		0		0
GCA_003224665.1	68.09	p__Acidobacteriota	c__Acidobacteriae	o__UBA7540	f__UBA7540	g__QHZM01	s__QHZM01 sp003224665	0		0		0		0		0		0		0		0
GCA_002197525.1	89.39	p__Acidobacteriota	c__Acidobacteriae	o__UBA7540	f__UBA7540	g__RH2-MAG17b	s__RH2-MAG17b sp002197525	0		0		0		0		0		0		0		0
GCA_004298155.1	94.66	p__Acidobacteriota	c__Acidobacteriae	o__UBA7540	f__UBA7540	g__SCRD01	s__SCRD01 sp004298155	0		0		0		0		0		0		0		0
GCA_002478145.1	92.05	p__Acidobacteriota	c__Acidobacteriae	o__UBA7540	f__UBA7540	g__UBA7540	s__UBA7540 sp002478145	0		0		0		0		0		0		0		0
GCA_001766965.1	66.1	p__Acidobacteriota	c__Acidobacteriae	o__UBA7541	f__2-02-FULL-67-57	g__2-02-FULL-67-57	s__2-02-FULL-67-57 sp001766965	0		0		0		0		0		0		0		0
GCA_003152355.1	88	p__Acidobacteriota	c__Acidobacteriae	o__UBA7541	f__UBA7541	g__Palsa-147	s__Palsa-147 sp003152355	0		0		0		0		0		0		0		0
GCA_003140295.1	76.04	p__Acidobacteriota	c__Acidobacteriae	o__UBA7541	f__UBA7541	g__Palsa-189	s__Palsa-189 sp003140295	0		0		0		0		0		0		0		0
GCA_003223315.1	87.56	p__Acidobacteriota	c__Acidobacteriae	o__UBA7541	f__UBA7541	g__Palsa-189	s__Palsa-189 sp003223315	0		0		0		0		0		0		0		0
GCA_003223325.1	94.44	p__Acidobacteriota	c__Acidobacteriae	o__UBA7541	f__UBA7541	g__Palsa-189	s__Palsa-189 sp003223325	0		0		0		0		0		0		0		0
GCA_003224175.1	87.61	p__Acidobacteriota	c__Acidobacteriae	o__UBA7541	f__UBA7541	g__Palsa-189	s__Palsa-189 sp003224175	0		0		0		0		0		0		0		0
GCA_003133505.1	84.84	p__Acidobacteriota	c__Acidobacteriae	o__UBA7541	f__UBA7541	g__PALSA-278	s__PALSA-278 sp003133505	0		0		0		0		0		1	GCA_003133505.1_PKXT01000208.1_1	0		0
GCA_003131705.1	77.41	p__Acidobacteriota	c__Acidobacteriae	o__UBA7541	f__UBA7541	g__Palsa-295	s__Palsa-295 sp003131705	0		0		0		0		0		0		0		0
GCA_003131985.1	72.69	p__Acidobacteriota	c__Acidobacteriae	o__UBA7541	f__UBA7541	g__Palsa-295	s__Palsa-295 sp003131985	0		0		0		0		0		0		0		0
GCA_003153585.1	78.91	p__Acidobacteriota	c__Acidobacteriae	o__UBA7541	f__UBA7541	g__Palsa-295	s__Palsa-295 sp003153585	0		0		0		0		0		0		0		0
GCA_003156635.1	85.49	p__Acidobacteriota	c__Acidobacteriae	o__UBA7541	f__UBA7541	g__Palsa-295	s__Palsa-295 sp003156635	0		0		0		0		0		0		0		0
GCA_003166795.1	93.45	p__Acidobacteriota	c__Acidobacteriae	o__UBA7541	f__UBA7541	g__Palsa-295	s__Palsa-295 sp003166795	0		0		0		0		0		0		0		0
GCA_003167215.1	93.59	p__Acidobacteriota	c__Acidobacteriae	o__UBA7541	f__UBA7541	g__Palsa-295	s__Palsa-295 sp003167215	0		0		0		0		0		0		0		0
GCA_003161495.1	70.78	p__Acidobacteriota	c__Acidobacteriae	o__UBA7541	f__UBA7541	g__Palsa-360	s__Palsa-360 sp003161495	0		0		0		0		0		0		0		0
GCA_003165465.1	89.5	p__Acidobacteriota	c__Acidobacteriae	o__UBA7541	f__UBA7541	g__Palsa-360	s__Palsa-360 sp003165465	0		0		0		0		0		0		0		0
GCA_003224195.1	87.84	p__Acidobacteriota	c__Acidobacteriae	o__UBA7541	f__UBA7541	g__QHYP01	s__QHYP01 sp003224195	0		0		0		0		0		0		0		0
GCA_003224235.1	93.16	p__Acidobacteriota	c__Acidobacteriae	o__UBA7541	f__UBA7541	g__QHYU01	s__QHYU01 sp003224235	0		0		0		0		0		0		0		0
GCA_001914785.1	81.89	p__Acidobacteriota	c__Acidobacteriae	o__UBA7541	f__UBA7541	g__UBA7541	s__UBA7541 sp001914785	0		0		0		0		0		0		0		0
GCA_001917435.1	86.68	p__Acidobacteriota	c__Acidobacteriae	o__UBA7541	f__UBA7541	g__UBA7541	s__UBA7541 sp001917435	0		0		0		0		0		0		0		0
GCA_001919715.1	58.55	p__Acidobacteriota	c__Acidobacteriae	o__UBA7541	f__UBA7541	g__UBA7541	s__UBA7541 sp001919715	0		0		0		0		0		0		0		0
GCA_002478115.1	90.55	p__Acidobacteriota	c__Acidobacteriae	o__UBA7541	f__UBA7541	g__UBA7541	s__UBA7541 sp002478115	0		0		0		0		0		0		0		0
GCA_003154775.1	95.09	p__Acidobacteriota	c__Acidobacteriae	o__UBA7541	f__UBA7541	g__UBA7541	s__UBA7541 sp003154775	0		0		0		0		0		0		0		0
GCA_003161195.1	75.68	p__Acidobacteriota	c__Acidobacteriae	o__UBA7541	f__UBA7541	g__UBA7541	s__UBA7541 sp003161195	0		0		0		1	GCA_003161195.1_PMOV01000344.1_37	1	GCA_003161195.1_PMOV01000344.1_37	1	GCA_003161195.1_PMOV01000344.1_37	1	GCA_003161195.1_PMOV01000344.1_37	0
GCA_003223215.1	94.87	p__Acidobacteriota	c__Acidobacteriae	o__UBA7541	f__UBA7541	g__UBA7541	s__UBA7541 sp003223215	0		0		0		0		0		0		0		0
GCA_003223245.1	95.73	p__Acidobacteriota	c__Acidobacteriae	o__UBA7541	f__UBA7541	g__UBA7541	s__UBA7541 sp003223245	0		0		0		0		0		0		0		0
GCA_003223255.1	93.77	p__Acidobacteriota	c__Acidobacteriae	o__UBA7541	f__UBA7541	g__UBA7541	s__UBA7541 sp003223255	0		0		0		0		0		0		0		0
GCA_003223295.1	91.03	p__Acidobacteriota	c__Acidobacteriae	o__UBA7541	f__UBA7541	g__UBA7541	s__UBA7541 sp003223295	0		0		0		0		0		0		0		0
GCA_003224055.1	93.8	p__Acidobacteriota	c__Acidobacteriae	o__UBA7541	f__UBA7541	g__UBA7541	s__UBA7541 sp003224055	0		0		0		0		0		0		0		0
GCA_003224075.1	78.19	p__Acidobacteriota	c__Acidobacteriae	o__UBA7541	f__UBA7541	g__UBA7541	s__UBA7541 sp003224075	0		0		0		0		0		0		0		0
GCA_003224085.1	94.87	p__Acidobacteriota	c__Acidobacteriae	o__UBA7541	f__UBA7541	g__UBA7541	s__UBA7541 sp003224085	0		0		0		0		0		0		0		0
GCA_003224105.1	85.68	p__Acidobacteriota	c__Acidobacteriae	o__UBA7541	f__UBA7541	g__UBA7541	s__UBA7541 sp003224105	0		0		0		0		0		0		0		0
GCA_003224135.1	82.48	p__Acidobacteriota	c__Acidobacteriae	o__UBA7541	f__UBA7541	g__UBA7541	s__UBA7541 sp003224135	0		0		0		0		0		0		0		0
GCA_003224145.1	93.59	p__Acidobacteriota	c__Acidobacteriae	o__UBA7541	f__UBA7541	g__UBA7541	s__UBA7541 sp003224145	0		0		0		0		0		0		0		0
GCA_003224525.1	94.02	p__Acidobacteriota	c__Acidobacteriae	o__UBA7541	f__UBA7541	g__UBA7541	s__UBA7541 sp003224525	0		0		0		0		0		0		0		0
GCA_003225295.1	94.87	p__Acidobacteriota	c__Acidobacteriae	o__UBA7541	f__UBA7541	g__UBA7541	s__UBA7541 sp003225295	0		0		0		0		0		0		0		0
GCA_003225315.1	94.66	p__Acidobacteriota	c__Acidobacteriae	o__UBA7541	f__UBA7541	g__UBA7541	s__UBA7541 sp003225315	0		0		0		0		0		0		0		0
GCA_000493965.1	84.34	p__Acidobacteriota	c__Aminicenantia	o__Aminicenantales	f__Aminicenantaceae	g__Aminicenans	s__Aminicenans sakinawicola	0		0		0		0		0		0		0		0
GCA_004378665.1	87.05	p__Acidobacteriota	c__Aminicenantia	o__Aminicenantales	f__Aminicenantaceae	g__SOIA01	s__SOIA01 sp004378665	0		0		0		0		0		0		0		0
GCA_004377005.1	80.62	p__Acidobacteriota	c__Aminicenantia	o__Aminicenantales	f__Aminicenantaceae	g__SOIV01	s__SOIV01 sp004377005	0		0		0		0		0		0		0		0
GCA_002010725.1	92.94	p__Acidobacteriota	c__Aminicenantia	o__Aminicenantales	f__Aminicenantaceae_A	g__JdFR-80	s__JdFR-80 sp002010725	0		0		0		0		0		0		0		0
GCA_003648765.1	91.44	p__Acidobacteriota	c__Aminicenantia	o__Aminicenantales	f__Aminicenantaceae_A	g__JdFR-80	s__JdFR-80 sp003648765	0		0		0		0		0		0		0		0
GCA_001773855.1	55.97	p__Acidobacteriota	c__Aminicenantia	o__Aminicenantales	f__RBG-16-66-30	g__RBG-16-66-30	s__RBG-16-66-30 sp001773855	0		0		0		0		0		0		0		0
GCA_001775715.1	72.95	p__Acidobacteriota	c__Aminicenantia	o__Aminicenantales	f__RBG-16-66-30	g__RBG-16-66-30	s__RBG-16-66-30 sp001775715	0		0		0		0		0		0		0		0
GCA_001775755.1	85	p__Acidobacteriota	c__Aminicenantia	o__Aminicenantales	f__RBG-16-66-30	g__RBG-16-66-30	s__RBG-16-66-30 sp001775755	0		0		0		0		0		0		0		0
GCA_002316315.1	91.06	p__Acidobacteriota	c__Aminicenantia	o__Aminicenantales	f__Saccharicenantaceae	g__Saccharicenans	s__Saccharicenans sp002316315	0		0		0		0		0		0		0		0
GCA_002441005.1	91.91	p__Acidobacteriota	c__Aminicenantia	o__Aminicenantales	f__Saccharicenantaceae	g__Saccharicenans	s__Saccharicenans sp002441005	0		0		0		0		0		0		0		0
GCA_002877915.1	92.08	p__Acidobacteriota	c__Aminicenantia	o__Aminicenantales	f__Saccharicenantaceae	g__Saccharicenans	s__Saccharicenans sp002877915	0		0		0		0		0		0		0		0
GCA_003476685.1	69.7	p__Acidobacteriota	c__Aminicenantia	o__Aminicenantales	f__Saccharicenantaceae	g__Saccharicenans	s__Saccharicenans sp003476685	0		0		0		0		0		0		0		0
GCA_003426165.1	94.7	p__Acidobacteriota	c__Aminicenantia	o__Aminicenantales	f__Saccharicenantaceae	g__Saccharicenans	s__Saccharicenans subterraneum	0		0		0		0		0		0		0		0
GCA_003141555.1	93.85	p__Acidobacteriota	c__Aminicenantia	o__Aminicenantales	f__UBA4085	g__FEN-413	s__FEN-413 sp003141555	0		0		0		0		0		0		0		0
GCA_002383325.1	85.35	p__Acidobacteriota	c__Aminicenantia	o__Aminicenantales	f__UBA4085	g__UBA4085	s__UBA4085 sp002383325	0		0		0		0		0		0		0		0
GCA_003154255.1	74.5	p__Acidobacteriota	c__Aminicenantia	o__Aminicenantales	f__UBA4085	g__UBA4085	s__UBA4085 sp003154255	0		0		0		0		0		0		0		0
GCA_003524335.1	80.93	p__Acidobacteriota	c__Aminicenantia	o__Aminicenantales	f__UBA8522	g__UBA8522	s__UBA8522 sp003524335	0		0		0		0		0		0		0		0
GCA_002010665.1	93.85	p__Acidobacteriota	c__Aminicenantia	o__JdFR-78	f__JdFR-78	g__JdFR-78	s__JdFR-78 sp002010665	0		0		0		0		0		0		0		0
GCA_002327965.1	76.27	p__Acidobacteriota	c__Aminicenantia	o__UBA2199	f__UBA2199	g__UBA2199	s__UBA2199 sp002327965	0		0		0		0		0		0		0		0
GCA_002335385.1	87.92	p__Acidobacteriota	c__Aminicenantia	o__UBA2199	f__UBA2199	g__UBA2199	s__UBA2199 sp002335385	0		0		0		0		0		0		0		0
GCA_002436105.1	90.14	p__Acidobacteriota	c__Aminicenantia	o__UBA2199	f__UBA2199	g__UBA2199	s__UBA2199 sp002436105	0		0		0		0		0		0		0		0
GCA_004525465.1	76.09	p__Acidobacteriota	c__Aminicenantia	o__UBA2199	f__UBA2199	g__UBA2199	s__UBA2199 sp004525465	0		0		0		0		0		0		0		0
GCA_002299555.1	86.48	p__Acidobacteriota	c__Aminicenantia	o__UBA2199	f__UBA2199	g__UBA647	s__UBA647 sp002299555	0		0		0		0		0		0		0		0
GCA_002294665.1	77.61	p__Acidobacteriota	c__Aminicenantia	o__UBA2199	f__UBA2199	g__UBA876	s__UBA876 sp002294665	0		0		0		0		0		0		0		0
GCA_005223145.1	87.18	p__Acidobacteriota	c__B3-B38	o__B3-B38	f__B3-B38	g__B3-B38	s__B3-B38 sp005223145	0		0		0		0		0		0		0		0
GCA_002238705.1	64.96	p__Acidobacteriota	c__Bin61	o__Bin61	f__Bin61	g__Bin61	s__Bin61 sp002238705	0		0		0		0		0		0		0		0
GCA_004356105.1	95.67	p__Acidobacteriota	c__Bin61	o__Bin61	f__SMYC01	g__SMYC01	s__SMYC01 sp004356105	0		0		0		0		0		0		0		0
GCA_002254845.1	92.06	p__Acidobacteriota	c__Blastocatellia	o__Chloracidobacteriales	f__Chloracidobacteriaceae	g__Chloracidobacterium	s__Chloracidobacterium sp002254845	1	GCA_002254845.1_OYT72647.1	0		0		1	GCA_002254845.1_OYT72646.1	1	GCA_002254845.1_OYT72646.1	1	GCA_002254845.1_OYT72646.1	1	GCA_002254845.1_OYT72646.1	0
GCF_000226295.1	95.71	p__Acidobacteriota	c__Blastocatellia	o__Chloracidobacteriales	f__Chloracidobacteriaceae	g__Chloracidobacterium	s__Chloracidobacterium thermophilum	1	GCF_000226295.1_WP_110249739.1	0		0		1	GCF_000226295.1_WP_014101273.1	1	GCF_000226295.1_WP_014101273.1	1	GCF_000226295.1_WP_014101273.1	1	GCF_000226295.1_WP_014101273.1	0
GCF_001482755.1	94.07	p__Acidobacteriota	c__Blastocatellia	o__Chloracidobacteriales	f__Chloracidobacteriaceae	g__Chloracidobacterium	s__Chloracidobacterium thermophilum_A	1	GCF_001482755.1_WP_110249739.1	0		0		1	GCF_001482755.1_WP_058868570.1	1	GCF_001482755.1_WP_058868570.1	1	GCF_001482755.1_WP_058868570.1	1	GCF_001482755.1_WP_058868570.1	0
GCA_002898775.1	75.62	p__Acidobacteriota	c__Blastocatellia	o__HR10	f__HR10	g__HR10	s__HR10 sp002898775	0		0		0		0		0		0		0		0
GCA_002923315.1	91.13	p__Acidobacteriota	c__Blastocatellia	o__HR10	f__HR10	g__HR10	s__HR10 sp002923315	0		0		0		0		0		0		0		0
GCA_003696865.1	90.84	p__Acidobacteriota	c__Blastocatellia	o__HR10	f__HR10	g__J050	s__J050 sp003696865	0		0		0		0		0		0		0		0
GCA_001920415.1	94.82	p__Acidobacteriota	c__Blastocatellia	o__Pyrinomonadales	f__Pyrinomonadaceae	g__3-1-20CM-3-53-8	s__3-1-20CM-3-53-8 sp001920415	0		0		0		0		0		0		0		0
GCA_002050355.1	92.25	p__Acidobacteriota	c__Blastocatellia	o__Pyrinomonadales	f__Pyrinomonadaceae	g__GCA-002050365	s__GCA-002050365 sp002050355	0		0		0		0		0		0		0		0
GCA_002050365.1	90.6	p__Acidobacteriota	c__Blastocatellia	o__Pyrinomonadales	f__Pyrinomonadaceae	g__GCA-002050365	s__GCA-002050365 sp002050365	1	GCA_002050365.1_MWYZ01000022.1_23	1	GCA_002050365.1_MWYZ01000022.1_24	0		1	GCA_002050365.1_MWYZ01000022.1_22	1	GCA_002050365.1_MWYZ01000022.1_22	1	GCA_002050365.1_MWYZ01000022.1_22	1	GCA_002050365.1_MWYZ01000022.1_22	0
GCA_002050455.1	84.7	p__Acidobacteriota	c__Blastocatellia	o__Pyrinomonadales	f__Pyrinomonadaceae	g__GCA-002050365	s__GCA-002050365 sp002050455	0		0		0		0		0		0		0		0
GCA_003697135.1	96.15	p__Acidobacteriota	c__Blastocatellia	o__Pyrinomonadales	f__Pyrinomonadaceae	g__J014	s__J014 sp003697135	0		0		0		0		0		0		0		0
GCA_001464455.1	94.44	p__Acidobacteriota	c__Blastocatellia	o__Pyrinomonadales	f__Pyrinomonadaceae	g__OLB17	s__OLB17 sp001464455	0		0		0		0		0		0		0		0
GCA_001464665.1	96.58	p__Acidobacteriota	c__Blastocatellia	o__Pyrinomonadales	f__Pyrinomonadaceae	g__OLB17	s__OLB17 sp001464665	0		0		0		0		0		0		0		0
GCA_001567505.1	87.82	p__Acidobacteriota	c__Blastocatellia	o__Pyrinomonadales	f__Pyrinomonadaceae	g__OLB17	s__OLB17 sp001567505	0		0		0		0		0		0		0		0
GCA_002333435.1	93.99	p__Acidobacteriota	c__Blastocatellia	o__Pyrinomonadales	f__Pyrinomonadaceae	g__OLB17	s__OLB17 sp002333435	0		0		0		0		0		0		0		0
GCA_002360555.1	95.58	p__Acidobacteriota	c__Blastocatellia	o__Pyrinomonadales	f__Pyrinomonadaceae	g__OLB17	s__OLB17 sp002360555	0		0		0		0		0		0		0		0
GCA_002483395.1	84.16	p__Acidobacteriota	c__Blastocatellia	o__Pyrinomonadales	f__Pyrinomonadaceae	g__OLB17	s__OLB17 sp002483395	1	GCA_002483395.1_DLHV01000265.1_22	1	GCA_002483395.1_DLHV01000265.1_21	1	GCA_002483395.1_DLHV01000265.1_20	1	GCA_002483395.1_DLHV01000265.1_23	1	GCA_002483395.1_DLHV01000265.1_23	1	GCA_002483395.1_DLHV01000265.1_23	1	GCA_002483395.1_DLHV01000265.1_23	0
GCA_003223025.1	97.44	p__Acidobacteriota	c__Blastocatellia	o__Pyrinomonadales	f__Pyrinomonadaceae	g__OLB17	s__OLB17 sp003223025	0		0		0		0		0		0		0		0
GCA_003223975.1	88.75	p__Acidobacteriota	c__Blastocatellia	o__Pyrinomonadales	f__Pyrinomonadaceae	g__OLB17	s__OLB17 sp003223975	0		0		0		0		0		0		0		0
GCA_003577445.1	78.46	p__Acidobacteriota	c__Blastocatellia	o__Pyrinomonadales	f__Pyrinomonadaceae	g__OLB17	s__OLB17 sp003577445	0		0		0		0		0		0		0		0
GCA_003175865.1	59.92	p__Acidobacteriota	c__Blastocatellia	o__Pyrinomonadales	f__Pyrinomonadaceae	g__PSRF01	s__PSRF01 sp003175865	0		0		0		0		0		0		0		0
GCF_000820845.2	96.53	p__Acidobacteriota	c__Blastocatellia	o__Pyrinomonadales	f__Pyrinomonadaceae	g__Pyrinomonas	s__Pyrinomonas methylaliphatogenes	1	GCF_000820845.2_WP_041976009.1	1	GCF_000820845.2_WP_041976106.1	1	GCF_000820845.2_WP_041976007.1	1	GCF_000820845.2_WP_041976011.1	1	GCF_000820845.2_WP_041976011.1	1	GCF_000820845.2_WP_041976011.1	1	GCF_000820845.2_WP_041976011.1	0
GCA_003222945.1	93.59	p__Acidobacteriota	c__Blastocatellia	o__Pyrinomonadales	f__Pyrinomonadaceae	g__QHXM01	s__QHXM01 sp003222945	0		0		0		0		0		0		0		0
GCA_003222975.1	87.61	p__Acidobacteriota	c__Blastocatellia	o__Pyrinomonadales	f__Pyrinomonadaceae	g__QHXN01	s__QHXN01 sp003222975	0		0		0		0		0		0		0		0
GCA_003223935.1	89.67	p__Acidobacteriota	c__Blastocatellia	o__Pyrinomonadales	f__Pyrinomonadaceae	g__QHXQ01	s__QHXQ01 sp003223935	0		0		0		0		0		0		0		0
GCA_003385635.1	97.44	p__Acidobacteriota	c__Blastocatellia	o__Pyrinomonadales	f__Pyrinomonadaceae	g__QQUY01	s__QQUY01 sp003385635	0		0		0		0		0		0		0		0
GCA_005790265.1	81.77	p__Acidobacteriota	c__Blastocatellia	o__Pyrinomonadales	f__Pyrinomonadaceae	g__SXVE01	s__SXVE01 sp005790265	0		0		0		0		0		0		0		0
GCA_003168335.1	97.01	p__Acidobacteriota	c__Blastocatellia	o__Pyrinomonadales	f__Pyrinomonadaceae	g__UBA11740	s__UBA11740 sp003168335	0		0		0		0		0		0		0		0
GCA_003222855.1	77.77	p__Acidobacteriota	c__Blastocatellia	o__Pyrinomonadales	f__Pyrinomonadaceae	g__UBA11740	s__UBA11740 sp003222855	0		0		0		0		0		0		0		0
GCA_003222895.1	93.75	p__Acidobacteriota	c__Blastocatellia	o__Pyrinomonadales	f__Pyrinomonadaceae	g__UBA11740	s__UBA11740 sp003222895	0		0		0		0		0		0		0		0
GCA_003487805.1	91.54	p__Acidobacteriota	c__Blastocatellia	o__Pyrinomonadales	f__Pyrinomonadaceae	g__UBA11740	s__UBA11740 sp003487805	0		0		0		0		0		0		0		0
GCA_002427845.1	91.78	p__Acidobacteriota	c__Blastocatellia	o__Pyrinomonadales	f__Pyrinomonadaceae	g__UBA11741	s__UBA11741 sp002427845	0		0		0		0		0		0		0		0
GCA_003488005.1	93.21	p__Acidobacteriota	c__Blastocatellia	o__Pyrinomonadales	f__Pyrinomonadaceae	g__UBA11741	s__UBA11741 sp003488005	0		0		0		0		0		0		0		0
GCA_003222245.1	96.58	p__Acidobacteriota	c__Blastocatellia	o__UBA7656	f__UBA7656	g__QHVH01	s__QHVH01 sp003222245	0		0		0		0		0		0		0		0
GCA_002483445.1	96.58	p__Acidobacteriota	c__Blastocatellia	o__UBA7656	f__UBA7656	g__UBA7656	s__UBA7656 sp002483445	0		0		0		0		0		0		0		0
GCA_002747255.1	92.21	p__Acidobacteriota	c__Holophagae	o__GCA-2747255	f__GCA-2747255	g__GCA-2747255	s__GCA-2747255 sp002747255	1	GCA_002747255.1_PIE90460.1	1	GCA_002747255.1_PIE90461.1	1	GCA_002747255.1_PIE90462.1	1	GCA_002747255.1_PIE90459.1	1	GCA_002747255.1_PIE90459.1	1	GCA_002747255.1_PIE90459.1	1	GCA_002747255.1_PIE90459.1	0
GCF_000428885.1	99.12	p__Acidobacteriota	c__Holophagae	o__Holophagales	f__Holophagaceae	g__Geothrix	s__Geothrix fermentans	0		0		0		0		0		0		0		0
GCA_003158505.1	89.74	p__Acidobacteriota	c__Holophagae	o__Holophagales	f__Holophagaceae	g__Geothrix	s__Geothrix sp003158505	1	GCA_003158505.1_PMJK01000060.1_1	1	GCA_003158505.1_PMJK01000165.1_13	1	GCA_003158505.1_PMJK01000165.1_12	1	GCA_003158505.1_PMJK01000060.1_2	1	GCA_003158505.1_PMJK01000060.1_2	1	GCA_003158505.1_PMJK01000060.1_2	1	GCA_003158505.1_PMJK01000060.1_2	0
GCA_003538615.1	77.79	p__Acidobacteriota	c__Holophagae	o__Holophagales	f__Holophagaceae	g__Geothrix	s__Geothrix sp003538615	1	GCA_003538615.1_HCZ32701.1	1	GCA_003538615.1_HCZ32700.1	1	GCA_003538615.1_HCZ32699.1	0		0		0		0		0
GCF_000242615.2	99.12	p__Acidobacteriota	c__Holophagae	o__Holophagales	f__Holophagaceae	g__Holophaga	s__Holophaga foetida	2	GCF_000242615.2_WP_005031952.1,GCF_000242615.2_WP_211237972.1	2	GCF_000242615.2_WP_005031953.1,GCF_000242615.2_WP_005034676.1	2	GCF_000242615.2_WP_005031956.1,GCF_000242615.2_WP_005034678.1	1	GCF_000242615.2_WP_005031950.1	1	GCF_000242615.2_WP_005031950.1	1	GCF_000242615.2_WP_005031950.1	1	GCF_000242615.2_WP_005031950.1	0
GCA_002297665.1	77.75	p__Acidobacteriota	c__Holophagae	o__Holophagales	f__Holophagaceae	g__Holophaga	s__Holophaga sp002297665	1	GCA_002297665.1_DBMS01000268.1_9	1	GCA_002297665.1_DBMS01000268.1_10	1	GCA_002297665.1_DBMS01000268.1_11	1	GCA_002297665.1_DBMS01000268.1_8	1	GCA_002297665.1_DBMS01000268.1_8	1	GCA_002297665.1_DBMS01000268.1_8	1	GCA_002297665.1_DBMS01000268.1_8	0
GCA_002298155.1	83.16	p__Acidobacteriota	c__Holophagae	o__Holophagales	f__Holophagaceae	g__Holophaga	s__Holophaga sp002298155	1	GCA_002298155.1_DBME01000010.1_6	1	GCA_002298155.1_DBME01000010.1_5	1	GCA_002298155.1_DBME01000010.1_4	1	GCA_002298155.1_DBME01000010.1_7	1	GCA_002298155.1_DBME01000010.1_7	1	GCA_002298155.1_DBME01000010.1_7	1	GCA_002298155.1_DBME01000010.1_7	0
GCA_002319925.1	74.33	p__Acidobacteriota	c__Holophagae	o__Holophagales	f__Holophagaceae	g__Holophaga	s__Holophaga sp002319925	1	GCA_002319925.1_DCFP01000011.1_9	1	GCA_002319925.1_DCFP01000011.1_10	1	GCA_002319925.1_DCFP01000011.1_11	1	GCA_002319925.1_DCFP01000011.1_8	1	GCA_002319925.1_DCFP01000011.1_8	1	GCA_002319925.1_DCFP01000011.1_8	1	GCA_002319925.1_DCFP01000011.1_8	0
GCA_003165415.1	95.18	p__Acidobacteriota	c__Holophagae	o__Holophagales	f__Holophagaceae	g__Holophaga	s__Holophaga sp003165415	1	GCA_003165415.1_PLUC01000266.1_10	1	GCA_003165415.1_PLUC01000266.1_11	1	GCA_003165415.1_PLUC01000266.1_12	1	GCA_003165415.1_PLUC01000266.1_9	1	GCA_003165415.1_PLUC01000266.1_9	1	GCA_003165415.1_PLUC01000266.1_9	1	GCA_003165415.1_PLUC01000266.1_9	0
GCA_003530835.1	58.91	p__Acidobacteriota	c__Holophagae	o__Holophagales	f__Holophagaceae	g__UBA12189	s__UBA12189 sp003530835	0		0		0		0		0		0		0		0
GCA_005788175.1	76.92	p__Acidobacteriota	c__Holophagae	o__Holophagales	f__Holophagaceae	g__UBA12189	s__UBA12189 sp005788175	0		0		0		0		0		0		0		0
GCA_002789615.1	81.55	p__Acidobacteriota	c__Holophagae	o__UM-FILTER-49-7	f__UM-FILTER-49-7	g__UM-FILTER-49-7	s__UM-FILTER-49-7 sp002789615	0		0		0		0		0		0		0		0
GCA_003650445.1	80	p__Acidobacteriota	c__Holophagae	o__UM-FILTER-49-7	f__UM-FILTER-49-7	g__UM-FILTER-49-7	s__UM-FILTER-49-7 sp003650445	0		0		0		0		0		0		0		0
GCA_002898535.1	94.44	p__Acidobacteriota	c__HRBIN11	o__HRBIN11	f__HRBIN11	g__HRBIN11	s__HRBIN11 sp002898535	1	GCA_002898535.1_GBC84144.1	1	GCA_002898535.1_GBC84143.1	0		1	GCA_002898535.1_GBC84145.1	1	GCA_002898535.1_GBC84145.1	1	GCA_002898535.1_GBC84145.1	1	GCA_002898535.1_GBC84145.1	0
GCA_003222305.1	81.29	p__Acidobacteriota	c__Mor1	o__Gp22-AA2	f__AA152	g__AA152	s__AA152 sp003222305	0		0		0		0		0		0		0		0
GCA_003223135.1	93.08	p__Acidobacteriota	c__Mor1	o__Gp22-AA2	f__Gp22-AA2	g__Gp22-AA3	s__Gp22-AA3 sp003223135	0		0		0		0		0		0		0		0
GCA_003223145.1	87.39	p__Acidobacteriota	c__Mor1	o__Gp22-AA2	f__Gp22-AA2	g__Gp22-AA3	s__Gp22-AA3 sp003223145	0		0		0		0		0		0		0		0
GCA_003223165.1	77.39	p__Acidobacteriota	c__Mor1	o__Gp22-AA2	f__Gp22-AA2	g__QHXZ01	s__QHXZ01 sp003223165	0		0		0		0		0		0		0		0
GCA_003696075.1	91.45	p__Acidobacteriota	c__Mor1	o__J045	f__J045	g__J045	s__J045 sp003696075	1	GCA_003696075.1_RMG46417.1	1	GCA_003696075.1_RMG46416.1	1	GCA_003696075.1_RMG46415.1	1	GCA_003696075.1_RMG46418.1	1	GCA_003696075.1_RMG46418.1	1	GCA_003696075.1_RMG46418.1	1	GCA_003696075.1_RMG46418.1	0
GCA_003695625.1	87.61	p__Acidobacteriota	c__Mor1	o__J045	f__J045	g__J065	s__J065 sp003695625	1	GCA_003695625.1_RMF72060.1	1	GCA_003695625.1_RMF72061.1	1	GCA_003695625.1_RMF72062.1	1	GCA_003695625.1_RMF72059.1	1	GCA_003695625.1_RMF72059.1	1	GCA_003695625.1_RMF72059.1	1	GCA_003695625.1_RMF72059.1	0
GCA_001664505.1	99.15	p__Acidobacteriota	c__Mor1	o__Mor1	f__Mor1	g__Mor1	s__Mor1 sp001664505	1	GCA_001664505.1_ANM30541.1	1	GCA_001664505.1_ANM30542.1	1	GCA_001664505.1_ANM30543.1	1	GCA_001664505.1_ANM30540.1	1	GCA_001664505.1_ANM30540.1	1	GCA_001664505.1_ANM30540.1	1	GCA_001664505.1_ANM30540.1	0
GCA_003223995.1	70.73	p__Acidobacteriota	c__Mor1	o__QHYA01	f__QHYA01	g__QHYA01	s__QHYA01 sp003223995	0		0		0		0		0		0		0		0
GCA_004356015.1	93.96	p__Acidobacteriota	c__Mor1	o__SMYD01	f__SMYD01	g__SMYD01	s__SMYD01 sp004356015	0		0		0		0		0		0		0		0
GCA_003222375.1	85.11	p__Acidobacteriota	c__Thermoanaerobaculia	o__Gp7-AA8	f__Gp7-AA8	g__Gp7-AA10	s__Gp7-AA10 sp003222375	0		0		0		0		0		0		0		0
GCA_003223695.1	87.02	p__Acidobacteriota	c__Thermoanaerobaculia	o__Gp7-AA8	f__Gp7-AA8	g__Gp7-AA10	s__Gp7-AA10 sp003223695	0		0		0		0		0		0		0		0
GCA_003223635.1	92.74	p__Acidobacteriota	c__Thermoanaerobaculia	o__Gp7-AA8	f__Gp7-AA8	g__QHVS01	s__QHVS01 sp003223635	0		0		0		0		0		0		0		0
GCA_003223645.1	99.15	p__Acidobacteriota	c__Thermoanaerobaculia	o__Gp7-AA8	f__Gp7-AA8	g__QHVT01	s__QHVT01 sp003223645	0		0		0		0		0		0		0		0
GCA_003105185.1	94.11	p__Acidobacteriota	c__Thermoanaerobaculia	o__Thermoanaerobaculales	f__FEB-10	g__FEB-10	s__FEB-10 sp003105185	0		0		0		0		0		0		0		0
GCA_001766905.1	90.6	p__Acidobacteriota	c__Thermoanaerobaculia	o__Thermoanaerobaculales	f__Thermoanaerobaculaceae	g__RBG-13-68-16	s__RBG-13-68-16 sp001766905	0		0		0		0		0		0		0		0
GCA_002279285.1	89.32	p__Acidobacteriota	c__Thermoanaerobaculia	o__Thermoanaerobaculales	f__Thermoanaerobaculaceae	g__RBG-13-68-16	s__RBG-13-68-16 sp002279285	0		0		0		0		0		0		0		0
GCA_003133645.1	90.29	p__Acidobacteriota	c__Thermoanaerobaculia	o__Thermoanaerobaculales	f__Thermoanaerobaculaceae	g__RBG-13-68-16	s__RBG-13-68-16 sp003133645	0		0		0		0		0		0		0		0
GCA_003158745.1	92.69	p__Acidobacteriota	c__Thermoanaerobaculia	o__Thermoanaerobaculales	f__Thermoanaerobaculaceae	g__RBG-13-68-16	s__RBG-13-68-16 sp003158745	0		0		0		0		0		0		0		0
GCA_004298115.1	96.08	p__Acidobacteriota	c__Thermoanaerobaculia	o__Thermoanaerobaculales	f__Thermoanaerobaculaceae	g__RBG-13-68-16	s__RBG-13-68-16 sp004298115	0		0		0		0		0		0		0		0
GCF_000687145.1	94.44	p__Acidobacteriota	c__Thermoanaerobaculia	o__Thermoanaerobaculales	f__Thermoanaerobaculaceae	g__Thermoanaerobaculum	s__Thermoanaerobaculum aquaticum	0		0		0		0		0		0		0		0
GCA_002327305.1	91.99	p__Acidobacteriota	c__Thermoanaerobaculia	o__UBA2201	f__UBA2201	g__UBA2201	s__UBA2201 sp002327305	0		0		0		0		0		0		0		0
GCA_003222385.1	93.95	p__Acidobacteriota	c__Thermoanaerobaculia	o__UBA5066	f__Gp7-AA6	g__Gp7-AA6	s__Gp7-AA6 sp003222385	0		0		0		0		0		0		0		0
GCA_003152095.1	93.7	p__Acidobacteriota	c__Thermoanaerobaculia	o__UBA5066	f__UBA5066	g__Fen-183	s__Fen-183 sp003152095	0		0		0		0		0		0		0		0
GCA_002414905.1	87.08	p__Acidobacteriota	c__Thermoanaerobaculia	o__UBA5066	f__UBA5066	g__UBA5066	s__UBA5066 sp002414905	0		0		0		0		0		0		0		0
GCA_003388555.1	98.01	p__Acidobacteriota	c__Thermoanaerobaculia	o__UBA5704	f__QQVD01	g__QQVD01	s__QQVD01 sp003388555	0		0		0		0		0		0		0		0
GCA_003697015.1	94.87	p__Acidobacteriota	c__Thermoanaerobaculia	o__UBA5704	f__UBA5704	g__J023	s__J023 sp003697015	0		0		0		0		0		0		0		0
GCA_006227875.1	78.17	p__Acidobacteriota	c__Thermoanaerobaculia	o__UBA5704	f__UBA5704	g__M0029	s__M0029 sp006227875	0		0		0		0		0		0		0		0
GCA_003231035.1	94.44	p__Acidobacteriota	c__Thermoanaerobaculia	o__UBA5704	f__UBA5704	g__SZUA-115	s__SZUA-115 sp003231035	0		0		0		0		0		0		0		0
GCA_002420005.1	91.31	p__Acidobacteriota	c__Thermoanaerobaculia	o__UBA5704	f__UBA5704	g__UBA5704	s__UBA5704 sp002420005	0		0		0		0		0		0		0		0
GCA_002402325.1	91.83	p__Acidobacteriota	c__UBA4820	o__UBA4820	f__UBA4820	g__UBA4820	s__UBA4820 sp002402325	0		0		0		0		0		0		0		0
GCA_003819755.1	83.76	p__Acidobacteriota	c__UBA6911	o__UBA6911	f__RPQK01	g__RPQK01	s__RPQK01 sp003819755	0		0		0		0		0		0		0		0
GCA_003225335.1	92.82	p__Acidobacteriota	c__UBA6911	o__UBA6911	f__UBA6911	g__Gp18-AA60	s__Gp18-AA60 sp003225335	0		0		0		0		0		0		0		0
GCA_002451015.1	86.38	p__Acidobacteriota	c__UBA6911	o__UBA6911	f__UBA6911	g__UBA6911	s__UBA6911 sp002451015	1	GCA_002451015.1_DKBB01000318.1_36	1	GCA_002451015.1_DKBB01000318.1_35	1	GCA_002451015.1_DKBB01000318.1_34	1	GCA_002451015.1_DKBB01000318.1_37	1	GCA_002451015.1_DKBB01000318.1_37	1	GCA_002451015.1_DKBB01000318.1_37	1	GCA_002451015.1_DKBB01000318.1_37	0
GCA_002722645.1	83.64	p__Acidobacteriota	c__UBA890	o__UBA890	f__UBA890	g__UBA890	s__UBA890 sp002722645	0		0		0		0		0		0		0		0
GCA_002731215.1	65.33	p__Acidobacteriota	c__UBA890	o__UBA890	f__UBA890	g__UBA890	s__UBA890 sp002731215	0		0		0		0		0		0		0		0
GCA_001767455.1	96.58	p__Acidobacteriota	c__Vicinamibacteria	o__Vicinamibacterales	f__2-12-FULL-66-21	g__2-12-FULL-66-21	s__2-12-FULL-66-21 sp001767455	0		0		0		0		0		0		0		0
GCA_003223835.1	92.52	p__Acidobacteriota	c__Vicinamibacteria	o__Vicinamibacterales	f__2-12-FULL-66-21	g__Gp6-AA38	s__Gp6-AA38 sp003223835	0		0		0		0		0		0		0		0
GCA_003222675.1	94.02	p__Acidobacteriota	c__Vicinamibacteria	o__Vicinamibacterales	f__2-12-FULL-66-21	g__QHWT01	s__QHWT01 sp003222675	0		0		0		0		0		0		0		0
GCA_003170135.1	96.49	p__Acidobacteriota	c__Vicinamibacteria	o__Vicinamibacterales	f__Fen-181	g__Fen-181	s__Fen-181 sp003170135	0		0		0		0		0		0		0		0
GCA_003157675.1	73.33	p__Acidobacteriota	c__Vicinamibacteria	o__Vicinamibacterales	f__Fen-181	g__FEN-299	s__FEN-299 sp003157675	0		0		0		0		0		0		0		0
GCA_001724025.1	99.15	p__Acidobacteriota	c__Vicinamibacteria	o__Vicinamibacterales	f__SCN-69-37	g__SCN-69-37	s__SCN-69-37 sp001724025	1	GCA_001724025.1_ODS53933.1	1	GCA_001724025.1_ODS53932.1	1	GCA_001724025.1_ODS53931.1	1	GCA_001724025.1_ODS53934.1	1	GCA_001724025.1_ODS53934.1	1	GCA_001724025.1_ODS53934.1	1	GCA_001724025.1_ODS53934.1	0
GCA_003242705.1	98.29	p__Acidobacteriota	c__Vicinamibacteria	o__Vicinamibacterales	f__SCN-69-37	g__SCN-69-37	s__SCN-69-37 sp003242705	1	GCA_003242705.1_PZN88368.1	1	GCA_003242705.1_PZN88361.1	1	GCA_003242705.1_PZN88362.1	1	GCA_003242705.1_PZN88360.1	1	GCA_003242705.1_PZN88360.1	1	GCA_003242705.1_PZN88360.1	1	GCA_003242705.1_PZN88360.1	0
GCA_004297655.1	77.08	p__Acidobacteriota	c__Vicinamibacteria	o__Vicinamibacterales	f__SCN-69-37	g__SCUN01	s__SCUN01 sp004297655	0		0		0		0		0		0		0		0
GCA_005799825.1	78.97	p__Acidobacteriota	c__Vicinamibacteria	o__Vicinamibacterales	f__SCN-69-37	g__SYFT01	s__SYFT01 sp005799825	0		0		0		0		0		0		0		0
GCA_001768615.1	89.43	p__Acidobacteriota	c__Vicinamibacteria	o__Vicinamibacterales	f__UBA2999	g__12-FULL-67-14b	s__12-FULL-67-14b sp001768615	0		0		0		0		0		0		0		0
GCA_002737365.1	91.4	p__Acidobacteriota	c__Vicinamibacteria	o__Vicinamibacterales	f__UBA2999	g__12-FULL-67-14b	s__12-FULL-67-14b sp002737365	0		0		0		0		0		0		0		0
GCA_001767435.1	94.87	p__Acidobacteriota	c__Vicinamibacteria	o__Vicinamibacterales	f__UBA2999	g__2-02-FULL-65-29	s__2-02-FULL-65-29 sp001767435	0		0		0		0		0		0		0		0
GCA_001767495.1	94.59	p__Acidobacteriota	c__Vicinamibacteria	o__Vicinamibacterales	f__UBA2999	g__2-12-FULL-65-11	s__2-12-FULL-65-11 sp001767495	0		0		0		0		0		0		0		0
GCA_001767195.1	94.82	p__Acidobacteriota	c__Vicinamibacteria	o__Vicinamibacterales	f__UBA2999	g__2-12-FULL-68-19	s__2-12-FULL-68-19 sp001767195	0		0		0		0		0		0		0		0
GCA_001767525.1	97.44	p__Acidobacteriota	c__Vicinamibacteria	o__Vicinamibacterales	f__UBA2999	g__2-12-FULL-68-19	s__2-12-FULL-68-19 sp001767525	0		0		0		0		0		0		0		0
GCA_001917905.1	85.09	p__Acidobacteriota	c__Vicinamibacteria	o__Vicinamibacterales	f__UBA2999	g__40CM-4-65-8	s__40CM-4-65-8 sp001917905	0		0		0		0		0		0		0		0
GCA_003222635.1	88.72	p__Acidobacteriota	c__Vicinamibacteria	o__Vicinamibacterales	f__UBA2999	g__Gp6-AA40	s__Gp6-AA40 sp003222635	0		0		0		0		0		0		0		0
GCA_003222535.1	97.76	p__Acidobacteriota	c__Vicinamibacteria	o__Vicinamibacterales	f__UBA2999	g__Gp6-AA45	s__Gp6-AA45 sp003222535	0		0		0		0		0		0		0		0
GCA_003223775.1	72.77	p__Acidobacteriota	c__Vicinamibacteria	o__Vicinamibacterales	f__UBA2999	g__Gp6-AA45	s__Gp6-AA45 sp003223775	0		0		0		0		0		0		0		0
GCA_003222395.1	99.15	p__Acidobacteriota	c__Vicinamibacteria	o__Vicinamibacterales	f__UBA2999	g__Gp6-AA56	s__Gp6-AA56 sp003222395	0		0		0		0		0		0		0		0
GCA_002346475.1	93.16	p__Acidobacteriota	c__Vicinamibacteria	o__Vicinamibacterales	f__UBA2999	g__UBA2999	s__UBA2999 sp002346475	0		0		0		0		0		0		0		0
GCA_002714165.1	79.43	p__Acidobacteriota	c__Vicinamibacteria	o__Vicinamibacterales	f__UBA823	g__UBA11600	s__UBA11600 sp002714165	0		0		0		0		0		0		0		0
GCA_002717745.1	56.9	p__Acidobacteriota	c__Vicinamibacteria	o__Vicinamibacterales	f__UBA823	g__UBA11600	s__UBA11600 sp002717745	0		0		0		0		0		0		0		0
GCA_002720285.1	69.18	p__Acidobacteriota	c__Vicinamibacteria	o__Vicinamibacterales	f__UBA823	g__UBA11600	s__UBA11600 sp002720285	0		0		0		0		0		0		0		0
GCA_002730735.1	52.08	p__Acidobacteriota	c__Vicinamibacteria	o__Vicinamibacterales	f__UBA823	g__UBA11600	s__UBA11600 sp002730735	0		0		0		0		0		0		0		0
GCA_002328835.1	95.49	p__Acidobacteriota	c__Vicinamibacteria	o__Vicinamibacterales	f__UBA823	g__UBA2161	s__UBA2161 sp002328835	0		0		0		0		0		0		0		0
GCA_002730525.1	97.44	p__Acidobacteriota	c__Vicinamibacteria	o__Vicinamibacterales	f__UBA823	g__UBA2161	s__UBA2161 sp002730525	0		0		0		0		0		0		0		0
GCA_002696705.1	72.48	p__Acidobacteriota	c__Vicinamibacteria	o__Vicinamibacterales	f__UBA823	g__UBA8106	s__UBA8106 sp002696705	0		0		0		0		0		0		0		0
GCA_003509065.1	74.93	p__Acidobacteriota	c__Vicinamibacteria	o__Vicinamibacterales	f__UBA823	g__UBA8106	s__UBA8106 sp003509065	0		0		0		0		0		0		0		0
GCA_002296225.1	89.77	p__Acidobacteriota	c__Vicinamibacteria	o__Vicinamibacterales	f__UBA823	g__UBA823	s__UBA823 sp002296225	0		0		0		0		0		0		0		0
GCA_002346545.1	96.49	p__Acidobacteriota	c__Vicinamibacteria	o__Vicinamibacterales	f__UBA8438	g__UBA8438	s__UBA8438 sp002346545	0		0		0		0		0		0		0		0
GCA_002347025.1	68.1	p__Acidobacteriota	c__Vicinamibacteria	o__Vicinamibacterales	f__UBA8438	g__UBA8438	s__UBA8438 sp002347025	0		0		0		0		0		0		0		0
GCA_002712885.1	86.32	p__Acidobacteriota	c__Vicinamibacteria	o__Vicinamibacterales	f__UBA8438	g__UBA8438	s__UBA8438 sp002712885	0		0		0		0		0		0		0		0
GCA_002726085.1	86.61	p__Acidobacteriota	c__Vicinamibacteria	o__Vicinamibacterales	f__UBA8438	g__UBA8438	s__UBA8438 sp002726085	0		0		0		0		0		0		0		0
GCA_003533545.1	77.36	p__Acidobacteriota	c__Vicinamibacteria	o__Vicinamibacterales	f__UBA8438	g__UBA8438	s__UBA8438 sp003533545	0		0		0		0		0		0		0		0
GCA_005778315.1	58.62	p__Acidobacteriota	c__Vicinamibacteria	o__Vicinamibacterales	f__UBA8438	g__UBA8438	s__UBA8438 sp005778315	0		0		0		0		0		0		0		0
GCF_001618865.1	97.44	p__Acidobacteriota	c__Vicinamibacteria	o__Vicinamibacterales	f__Vicinamibacteraceae	g__Luteitalea	s__Luteitalea pratensis	1	GCF_001618865.1_WP_169812024.1	1	GCF_001618865.1_WP_110172067.1	1	GCF_001618865.1_WP_110172066.1	1	GCF_001618865.1_WP_110172068.1	1	GCF_001618865.1_WP_110172068.1	1	GCF_001618865.1_WP_110172068.1	1	GCF_001618865.1_WP_110172068.1	0
GCA_001464065.1	94.87	p__Acidobacteriota	c__Vicinamibacteria	o__Vicinamibacterales	f__Vicinamibacteraceae	g__Luteitalea	s__Luteitalea sp001464065	1	GCA_001464065.1_LNDN01000059.1_28	1	GCA_001464065.1_LNDN01000059.1_27	1	GCA_001464065.1_LNDN01000059.1_26	1	GCA_001464065.1_LNDN01000059.1_29	1	GCA_001464065.1_LNDN01000059.1_29	1	GCA_001464065.1_LNDN01000059.1_29	1	GCA_001464065.1_LNDN01000059.1_29	0
GCA_003222295.1	75.52	p__Acidobacteriota	c__Vicinamibacteria_A	o__Fen-336	f__Fen-336	g__AA29	s__AA29 sp003222295	0		0		0		0		0		0		0		0
GCA_003222275.1	92.09	p__Acidobacteriota	c__Vicinamibacteria_A	o__Fen-336	f__Fen-336	g__AA32	s__AA32 sp003222275	0		0		0		0		0		0		0		0
GCA_003223555.1	91.36	p__Acidobacteriota	c__Vicinamibacteria_A	o__Fen-336	f__Fen-336	g__AA32	s__AA32 sp003223555	0		0		0		0		0		0		0		0
GCA_003155335.1	70.22	p__Acidobacteriota	c__Vicinamibacteria_A	o__Fen-336	f__Fen-336	g__FEN-336	s__FEN-336 sp003155335	0		0		0		0		0		0		0		0
GCA_005888325.1	96.93	p__Actinobacteriota	c__Acidimicrobiia	o__Acidimicrobiales	f__AC-14	g__AC-14	s__AC-14 sp005888325	0		0		0		0		0		0		0		0
GCA_005888395.1	85.04	p__Actinobacteriota	c__Acidimicrobiia	o__Acidimicrobiales	f__AC-14	g__AC-25	s__AC-25 sp005888395	0		0		0		0		0		0		0		0
GCA_005884125.1	96.2	p__Actinobacteriota	c__Acidimicrobiia	o__Acidimicrobiales	f__AC-35	g__AC-35	s__AC-35 sp005884125	0		0		0		0		0		0		0		0
GCF_000023265.1	94.87	p__Actinobacteriota	c__Acidimicrobiia	o__Acidimicrobiales	f__Acidimicrobiaceae	g__Acidimicrobium	s__Acidimicrobium ferrooxidans	1	GCF_000023265.1_WP_015797629.1	1	GCF_000023265.1_WP_015797630.1	1	GCF_000023265.1_WP_015797631.1	1	GCF_000023265.1_WP_015797626.1	1	GCF_000023265.1_WP_015797626.1	1	GCF_000023265.1_WP_015797626.1	1	GCF_000023265.1_WP_015797626.1	0
GCA_004366215.1	80.77	p__Actinobacteriota	c__Acidimicrobiia	o__Acidimicrobiales	f__Acidimicrobiaceae	g__Acidimicrobium	s__Acidimicrobium sp004366215	1	GCA_004366215.1_SIRY01000179.1_9	1	GCA_004366215.1_SIRY01000179.1_8	1	GCA_004366215.1_SIRY01000179.1_7	1	GCA_004366215.1_SIRY01000179.1_10	1	GCA_004366215.1_SIRY01000179.1_10	1	GCA_004366215.1_SIRY01000179.1_10	1	GCA_004366215.1_SIRY01000179.1_10	0
GCF_000949295.1	98.29	p__Actinobacteriota	c__Acidimicrobiia	o__Acidimicrobiales	f__Acidimicrobiaceae	g__Acidithrix	s__Acidithrix ferrooxidans	1	GCF_000949295.1_WP_200891280.1	1	GCF_000949295.1_WP_052606307.1	1	GCF_000949295.1_WP_052606308.1	1	GCF_000949295.1_WP_052606306.1	1	GCF_000949295.1_WP_052606306.1	1	GCF_000949295.1_WP_052606306.1	1	GCF_000949295.1_WP_052606306.1	0
GCF_000745905.1	96.58	p__Actinobacteriota	c__Acidimicrobiia	o__Acidimicrobiales	f__Acidimicrobiaceae	g__Ferrimicrobium	s__Ferrimicrobium acidiphilum	1	GCF_000745905.1_NZ_JQKF01000011.1_51	1	GCF_000745905.1_NZ_JQKF01000011.1_52	1	GCF_000745905.1_NZ_JQKF01000011.1_53	1	GCF_000745905.1_NZ_JQKF01000011.1_50	1	GCF_000745905.1_NZ_JQKF01000011.1_50	1	GCF_000745905.1_NZ_JQKF01000011.1_50	1	GCF_000745905.1_NZ_JQKF01000011.1_50	0
GCF_900128965.1	100	p__Actinobacteriota	c__Acidimicrobiia	o__Acidimicrobiales	f__Acidimicrobiaceae	g__Ferrithrix	s__Ferrithrix thermotolerans	1	GCF_900128965.1_WP_245790364.1	1	GCF_900128965.1_WP_072791062.1	1	GCF_900128965.1_WP_072791058.1	1	GCF_900128965.1_WP_072791065.1	1	GCF_900128965.1_WP_072791065.1	1	GCF_900128965.1_WP_072791065.1	1	GCF_900128965.1_WP_072791065.1	0
GCA_004298555.1	94.16	p__Actinobacteriota	c__Acidimicrobiia	o__Acidimicrobiales	f__Acidimicrobiaceae	g__SCQM01	s__SCQM01 sp004298555	0		0		0		0		0		0		0		0
GCA_002239105.1	96.58	p__Actinobacteriota	c__Acidimicrobiia	o__Acidimicrobiales	f__Bin134	g__Bin134	s__Bin134 sp002239105	0		0		0		0		0		0		0		0
GCA_003159795.1	99.15	p__Actinobacteriota	c__Acidimicrobiia	o__Acidimicrobiales	f__Bog-793	g__Bog-793	s__Bog-793 sp003159795	0		0		0		0		0		0		0		0
GCA_003139355.1	96.19	p__Actinobacteriota	c__Acidimicrobiia	o__Acidimicrobiales	f__Bog-793	g__Fen-455	s__Fen-455 sp003139355	0		0		0		0		0		0		0		0
GCA_003140595.1	95.44	p__Actinobacteriota	c__Acidimicrobiia	o__Acidimicrobiales	f__Bog-793	g__Fen-455	s__Fen-455 sp003140595	1	GCA_003140595.1_PLKG01000107.1_61	1	GCA_003140595.1_PLKG01000107.1_60	1	GCA_003140595.1_PLKG01000107.1_59	1	GCA_003140595.1_PLKG01000107.1_62	1	GCA_003140595.1_PLKG01000107.1_62	1	GCA_003140595.1_PLKG01000107.1_62	1	GCA_003140595.1_PLKG01000107.1_62	0
GCA_003166375.1	82.59	p__Actinobacteriota	c__Acidimicrobiia	o__Acidimicrobiales	f__Bog-793	g__Fen-455	s__Fen-455 sp003166375	0		0		0		0		0		0		0		0
GCA_003170375.1	81.81	p__Actinobacteriota	c__Acidimicrobiia	o__Acidimicrobiales	f__Bog-793	g__Fen-455	s__Fen-455 sp003170375	0		0		0		0		0		0		0		0
GCA_003136185.1	97.34	p__Actinobacteriota	c__Acidimicrobiia	o__Acidimicrobiales	f__Bog-793	g__Palsa-601	s__Palsa-601 sp003136185	0		0		0		0		0		0		0		0
GCA_002861595.1	81.77	p__Actinobacteriota	c__Acidimicrobiia	o__Acidimicrobiales	f__GCA-2861595	g__GCA-2861595	s__GCA-2861595 sp002861595	0		0		0		0		0		0		0		0
GCA_002737635.1	69.06	p__Actinobacteriota	c__Acidimicrobiia	o__Acidimicrobiales	f__Ilumatobacteraceae	g__BACL27	s__BACL27 sp002737635	0		0		0		0		0		0		0		0
GCA_003535455.1	75.55	p__Actinobacteriota	c__Acidimicrobiia	o__Acidimicrobiales	f__Ilumatobacteraceae	g__BACL27	s__BACL27 sp003535455	0		0		0		0		0		0		0		0
GCA_003569125.1	76.75	p__Actinobacteriota	c__Acidimicrobiia	o__Acidimicrobiales	f__Ilumatobacteraceae	g__BACL27	s__BACL27 sp003569125	0		0		0		0		0		0		0		0
GCA_005805045.1	74.98	p__Actinobacteriota	c__Acidimicrobiia	o__Acidimicrobiales	f__Ilumatobacteraceae	g__BACL27	s__BACL27 sp005805045	0		0		0		0		0		0		0		0
GCA_001510385.1	89.74	p__Actinobacteriota	c__Acidimicrobiia	o__Acidimicrobiales	f__Ilumatobacteraceae	g__Casp-actino5	s__Casp-actino5 sp001510385	0		0		0		0		0		0		0		0
GCA_002501485.1	90.6	p__Actinobacteriota	c__Acidimicrobiia	o__Acidimicrobiales	f__Ilumatobacteraceae	g__Casp-actino5	s__Casp-actino5 sp002501485	1	GCA_002501485.1_DLTS01000047.1_21	1	GCA_002501485.1_DLTS01000047.1_22	1	GCA_002501485.1_DLTS01000047.1_23	1	GCA_002501485.1_DLTS01000047.1_20	1	GCA_002501485.1_DLTS01000047.1_20	1	GCA_002501485.1_DLTS01000047.1_20	1	GCA_002501485.1_DLTS01000047.1_20	0
GCA_002727235.1	88.89	p__Actinobacteriota	c__Acidimicrobiia	o__Acidimicrobiales	f__Ilumatobacteraceae	g__Casp-actino5	s__Casp-actino5 sp002727235	0		0		0		0		0		0		0		0
GCA_001510335.1	65.81	p__Actinobacteriota	c__Acidimicrobiia	o__Acidimicrobiales	f__Ilumatobacteraceae	g__Casp-actino8	s__Casp-actino8 sp001510335	0		0		0		0		0		0		0		0
GCA_001510455.1	55.38	p__Actinobacteriota	c__Acidimicrobiia	o__Acidimicrobiales	f__Ilumatobacteraceae	g__Casp-actino8	s__Casp-actino8 sp001510455	0		0		0		0		0		0		0		0
GCA_004379135.1	94.02	p__Actinobacteriota	c__Acidimicrobiia	o__Acidimicrobiales	f__Ilumatobacteraceae	g__Casp-actino8	s__Casp-actino8 sp004379135	0		0		0		0		0		0		0		0
GCA_005787025.1	62.11	p__Actinobacteriota	c__Acidimicrobiia	o__Acidimicrobiales	f__Ilumatobacteraceae	g__Casp-actino8	s__Casp-actino8 sp005787025	0		0		0		0		0		0		0		0
GCA_005787035.1	80.43	p__Actinobacteriota	c__Acidimicrobiia	o__Acidimicrobiales	f__Ilumatobacteraceae	g__Casp-actino8	s__Casp-actino8 sp005787035	0		0		0		0		0		0		0		0
GCA_005801025.1	62.32	p__Actinobacteriota	c__Acidimicrobiia	o__Acidimicrobiales	f__Ilumatobacteraceae	g__Casp-actino8	s__Casp-actino8 sp005801025	0		0		0		0		0		0		0		0
GCA_007117775.1	78.34	p__Actinobacteriota	c__Acidimicrobiia	o__Acidimicrobiales	f__Ilumatobacteraceae	g__CSBr16-110	s__CSBr16-110 sp007117775	0		0		0		0		0		0		0		0
GCF_003426815.1	99.15	p__Actinobacteriota	c__Acidimicrobiia	o__Acidimicrobiales	f__Ilumatobacteraceae	g__Desertimonas	s__Desertimonas flava	0		0		0		0		0		0		0		0
GCA_005787785.1	77.31	p__Actinobacteriota	c__Acidimicrobiia	o__Acidimicrobiales	f__Ilumatobacteraceae	g__F1-20-MAGs119	s__F1-20-MAGs119 sp005787785	0		0		0		0		0		0		0		0
GCA_005793215.1	85.19	p__Actinobacteriota	c__Acidimicrobiia	o__Acidimicrobiales	f__Ilumatobacteraceae	g__F1-60-MAGs027	s__F1-60-MAGs027 sp005793215	0		0		0		0		0		0		0		0
GCA_005793785.1	79.79	p__Actinobacteriota	c__Acidimicrobiia	o__Acidimicrobiales	f__Ilumatobacteraceae	g__F1-60-MAGs027	s__F1-60-MAGs027 sp005793785	0		0		0		0		0		0		0		0
GCA_005800965.1	88.44	p__Actinobacteriota	c__Acidimicrobiia	o__Acidimicrobiales	f__Ilumatobacteraceae	g__F1-60-MAGs027	s__F1-60-MAGs027 sp005800965	0		0		0		0		0		0		0		0
GCA_002748455.1	71.65	p__Actinobacteriota	c__Acidimicrobiia	o__Acidimicrobiales	f__Ilumatobacteraceae	g__Ilumatobacter	s__Ilumatobacter coccineus_A	0		0		0		0		0		0		0		0
GCF_004364865.1	99.15	p__Actinobacteriota	c__Acidimicrobiia	o__Acidimicrobiales	f__Ilumatobacteraceae	g__Ilumatobacter	s__Ilumatobacter fluminis	0		0		0		0		0		0		0		0
GCA_002698945.1	78.3	p__Actinobacteriota	c__Acidimicrobiia	o__Acidimicrobiales	f__Ilumatobacteraceae	g__Ilumatobacter	s__Ilumatobacter sp002698945	0		0		0		0		0		0		0		0
GCA_000348785.1	99.15	p__Actinobacteriota	c__Acidimicrobiia	o__Acidimicrobiales	f__Ilumatobacteraceae	g__Ilumatobacter_A	s__Ilumatobacter_A coccineus	0		0		0		0		0		0		0		0
GCF_000350145.1	99.15	p__Actinobacteriota	c__Acidimicrobiia	o__Acidimicrobiales	f__Ilumatobacteraceae	g__Ilumatobacter_A	s__Ilumatobacter_A nonamiensis	0		0		0		0		0		0		0		0
GCA_002711735.1	67.52	p__Actinobacteriota	c__Acidimicrobiia	o__Acidimicrobiales	f__Ilumatobacteraceae	g__Ilumatobacter_A	s__Ilumatobacter_A sp002711735	0		0		0		0		0		0		0		0
GCA_007122945.1	89.92	p__Actinobacteriota	c__Acidimicrobiia	o__Acidimicrobiales	f__Ilumatobacteraceae	g__SKSP01	s__SKSP01 sp007122945	0		0		0		0		0		0		0		0
GCA_002331255.1	71.51	p__Actinobacteriota	c__Acidimicrobiia	o__Acidimicrobiales	f__Ilumatobacteraceae	g__UBA2093	s__UBA2093 sp002331255	0		0		0		0		0		0		0		0
GCA_005788205.1	83.18	p__Actinobacteriota	c__Acidimicrobiia	o__Acidimicrobiales	f__Ilumatobacteraceae	g__UBA2093	s__UBA2093 sp005788205	0		0		0		0		0		0		0		0
GCA_005788815.1	70.32	p__Actinobacteriota	c__Acidimicrobiia	o__Acidimicrobiales	f__Ilumatobacteraceae	g__UBA2093	s__UBA2093 sp005788815	0		0		0		0		0		0		0		0
GCA_005789925.1	60.86	p__Actinobacteriota	c__Acidimicrobiia	o__Acidimicrobiales	f__Ilumatobacteraceae	g__UBA2093	s__UBA2093 sp005789925	0		0		0		0		0		0		0		0
GCA_005790505.1	96.72	p__Actinobacteriota	c__Acidimicrobiia	o__Acidimicrobiales	f__Ilumatobacteraceae	g__UBA2093	s__UBA2093 sp005790505	0		0		0		0		0		0		0		0
GCA_001438985.1	76.96	p__Actinobacteriota	c__Acidimicrobiia	o__Acidimicrobiales	f__Ilumatobacteraceae	g__UBA3006	s__UBA3006 sp001438985	0		0		0		0		0		0		0		0
GCA_002367695.1	89.1	p__Actinobacteriota	c__Acidimicrobiia	o__Acidimicrobiales	f__Ilumatobacteraceae	g__UBA3006	s__UBA3006 sp002367695	0		0		0		0		0		0		0		0
GCA_007279905.1	72.27	p__Actinobacteriota	c__Acidimicrobiia	o__Acidimicrobiales	f__Ilumatobacteraceae	g__UBA3006	s__UBA3006 sp007279905	0		0		0		0		0		0		0		0
GCA_002299395.1	72.61	p__Actinobacteriota	c__Acidimicrobiia	o__Acidimicrobiales	f__Ilumatobacteraceae	g__UBA668	s__UBA668 sp002299395	0		0		0		0		0		0		0		0
GCA_003154135.1	74.69	p__Actinobacteriota	c__Acidimicrobiia	o__Acidimicrobiales	f__Ilumatobacteraceae	g__UBA668	s__UBA668 sp003154135	0		0		0		0		0		0		0		0
GCA_005778215.1	76.38	p__Actinobacteriota	c__Acidimicrobiia	o__Acidimicrobiales	f__Ilumatobacteraceae	g__UBA668	s__UBA668 sp005778215	0		0		0		0		0		0		0		0
GCA_006515795.1	90.13	p__Actinobacteriota	c__Acidimicrobiia	o__Acidimicrobiales	f__Ilumatobacteraceae	g__VFMC01	s__VFMC01 sp006515795	0		0		0		0		0		0		0		0
GCA_000817085.1	80.75	p__Actinobacteriota	c__Acidimicrobiia	o__Acidimicrobiales	f__MedAcidi-G1	g__MedAcidi-G1	s__MedAcidi-G1 sp000817085	0		0		0		0		0		0		0		0
GCA_002294285.1	76.8	p__Actinobacteriota	c__Acidimicrobiia	o__Acidimicrobiales	f__MedAcidi-G1	g__MedAcidi-G1	s__MedAcidi-G1 sp002294285	0		0		0		0		0		0		0		0
GCA_002299135.1	74.85	p__Actinobacteriota	c__Acidimicrobiia	o__Acidimicrobiales	f__MedAcidi-G1	g__MedAcidi-G1	s__MedAcidi-G1 sp002299135	0		0		0		0		0		0		0		0
GCA_002699555.1	72.77	p__Actinobacteriota	c__Acidimicrobiia	o__Acidimicrobiales	f__MedAcidi-G1	g__MedAcidi-G1	s__MedAcidi-G1 sp002699555	0		0		0		0		0		0		0		0
GCA_002713545.1	75.64	p__Actinobacteriota	c__Acidimicrobiia	o__Acidimicrobiales	f__MedAcidi-G1	g__MedAcidi-G1	s__MedAcidi-G1 sp002713545	0		0		0		0		0		0		0		0
GCA_002716285.1	74.13	p__Actinobacteriota	c__Acidimicrobiia	o__Acidimicrobiales	f__MedAcidi-G1	g__MedAcidi-G1	s__MedAcidi-G1 sp002716285	0		0		0		0		0		0		0		0
GCA_002721755.1	78.21	p__Actinobacteriota	c__Acidimicrobiia	o__Acidimicrobiales	f__MedAcidi-G1	g__MedAcidi-G1	s__MedAcidi-G1 sp002721755	0		0		0		0		0		0		0		0
GCA_002729765.1	83.29	p__Actinobacteriota	c__Acidimicrobiia	o__Acidimicrobiales	f__MedAcidi-G1	g__MedAcidi-G1	s__MedAcidi-G1 sp002729765	0		0		0		0		0		0		0		0
GCA_002730515.1	58.12	p__Actinobacteriota	c__Acidimicrobiia	o__Acidimicrobiales	f__MedAcidi-G1	g__MedAcidi-G1	s__MedAcidi-G1 sp002730515	0		0		0		0		0		0		0		0
GCA_003214465.1	83.19	p__Actinobacteriota	c__Acidimicrobiia	o__Acidimicrobiales	f__MedAcidi-G1	g__MedAcidi-G1	s__MedAcidi-G1 sp003214465	0		0		0		0		0		0		0		0
GCA_000817115.1	83.76	p__Actinobacteriota	c__Acidimicrobiia	o__Acidimicrobiales	f__MedAcidi-G1	g__MedAcidi-G2B	s__MedAcidi-G2B sp000817115	0		0		0		0		0		0		0		0
GCA_003215175.1	79.06	p__Actinobacteriota	c__Acidimicrobiia	o__Acidimicrobiales	f__MedAcidi-G1	g__MedAcidi-G2B	s__MedAcidi-G2B sp003215175	0		0		0		0		0		0		0		0
GCA_002329075.1	94.02	p__Actinobacteriota	c__Acidimicrobiia	o__Acidimicrobiales	f__MedAcidi-G1	g__S20-B6	s__S20-B6 sp002329075	0		0		0		0		0		0		0		0
GCA_002346745.1	90.31	p__Actinobacteriota	c__Acidimicrobiia	o__Acidimicrobiales	f__MedAcidi-G1	g__S20-B6	s__S20-B6 sp002346745	0		0		0		0		0		0		0		0
GCA_002699725.1	92.35	p__Actinobacteriota	c__Acidimicrobiia	o__Acidimicrobiales	f__MedAcidi-G1	g__S20-B6	s__S20-B6 sp002699725	0		0		0		0		0		0		0		0
GCA_002365325.1	91.88	p__Actinobacteriota	c__Acidimicrobiia	o__Acidimicrobiales	f__MedAcidi-G1	g__UBA3125	s__UBA3125 sp002365325	0		0		0		0		0		0		0		0
GCA_002501135.1	92.12	p__Actinobacteriota	c__Acidimicrobiia	o__Acidimicrobiales	f__MedAcidi-G1	g__UBA3125	s__UBA3125 sp002501135	0		0		0		0		0		0		0		0
GCA_002687745.1	90.6	p__Actinobacteriota	c__Acidimicrobiia	o__Acidimicrobiales	f__MedAcidi-G1	g__UBA3125	s__UBA3125 sp002687745	0		0		0		0		0		0		0		0
GCA_002726315.1	89.74	p__Actinobacteriota	c__Acidimicrobiia	o__Acidimicrobiales	f__MedAcidi-G1	g__UBA3125	s__UBA3125 sp002726315	0		0		0		0		0		0		0		0
GCA_002348705.1	97.44	p__Actinobacteriota	c__Acidimicrobiia	o__Acidimicrobiales	f__MedAcidi-G1	g__UBA9410	s__UBA9410 sp002348705	0		0		0		0		0		0		0		0
GCA_002714485.1	73.93	p__Actinobacteriota	c__Acidimicrobiia	o__Acidimicrobiales	f__MedAcidi-G1	g__UBA9410	s__UBA9410 sp002714485	0		0		0		0		0		0		0		0
GCA_002717365.1	76.92	p__Actinobacteriota	c__Acidimicrobiia	o__Acidimicrobiales	f__MedAcidi-G1	g__UBA9410	s__UBA9410 sp002717365	0		0		0		0		0		0		0		0
GCA_002727895.1	77.13	p__Actinobacteriota	c__Acidimicrobiia	o__Acidimicrobiales	f__MedAcidi-G1	g__UBA9410	s__UBA9410 sp002727895	0		0		0		0		0		0		0		0
GCA_003541675.1	69.54	p__Actinobacteriota	c__Acidimicrobiia	o__Acidimicrobiales	f__MedAcidi-G1	g__UBA9410	s__UBA9410 sp003541675	0		0		0		0		0		0		0		0
GCA_003577145.1	99.15	p__Actinobacteriota	c__Acidimicrobiia	o__Acidimicrobiales	f__Microtrichaceae	g__ATN2	s__ATN2 sp003577145	0		0		0		0		0		0		0		0
GCA_003962875.1	87.1	p__Actinobacteriota	c__Acidimicrobiia	o__Acidimicrobiales	f__Microtrichaceae	g__AWTP1-35	s__AWTP1-35 sp003962875	0		0		0		0		0		0		0		0
GCF_001025035.1	97.44	p__Actinobacteriota	c__Acidimicrobiia	o__Acidimicrobiales	f__Microtrichaceae	g__IMCC26207	s__IMCC26207 sp001025035	0		0		0		0		0		0		0		0
GCF_000299415.1	94.87	p__Actinobacteriota	c__Acidimicrobiia	o__Acidimicrobiales	f__Microtrichaceae	g__Microthrix	s__Microthrix parvicella	0		0		0		0		0		0		0		0
GCA_002473265.1	67.59	p__Actinobacteriota	c__Acidimicrobiia	o__Acidimicrobiales	f__Microtrichaceae	g__Microthrix	s__Microthrix sp002473265	0		0		0		0		0		0		0		0
GCA_007118345.1	92.31	p__Actinobacteriota	c__Acidimicrobiia	o__Acidimicrobiales	f__Microtrichaceae	g__SKRR01	s__SKRR01 sp007118345	0		0		0		0		0		0		0		0
GCA_005777415.1	73.1	p__Actinobacteriota	c__Acidimicrobiia	o__Acidimicrobiales	f__Microtrichaceae	g__SXMI01	s__SXMI01 sp005777415	0		0		0		0		0		0		0		0
GCA_003514205.1	81.99	p__Actinobacteriota	c__Acidimicrobiia	o__Acidimicrobiales	f__Microtrichaceae	g__UBA11034	s__UBA11034 sp003514205	0		0		0		0		0		0		0		0
GCA_003158835.1	72.35	p__Actinobacteriota	c__Acidimicrobiia	o__Acidimicrobiales	f__Palsa-688	g__Fen-671	s__Fen-671 sp003158835	1	GCA_003158835.1_PMLI01000191.1_11	1	GCA_003158835.1_PMLI01000191.1_12	1	GCA_003158835.1_PMLI01000191.1_13	1	GCA_003158835.1_PMLI01000191.1_10	1	GCA_003158835.1_PMLI01000191.1_10	1	GCA_003158835.1_PMLI01000191.1_10	1	GCA_003158835.1_PMLI01000191.1_10	0
GCA_003166025.1	97.34	p__Actinobacteriota	c__Acidimicrobiia	o__Acidimicrobiales	f__Palsa-688	g__Fen-671	s__Fen-671 sp003166025	1	GCA_003166025.1_PMWT01000148.1_9	1	GCA_003166025.1_PMWT01000148.1_10	1	GCA_003166025.1_PMWT01000148.1_11	1	GCA_003166025.1_PMWT01000148.1_8	1	GCA_003166025.1_PMWT01000148.1_8	1	GCA_003166025.1_PMWT01000148.1_8	1	GCA_003166025.1_PMWT01000148.1_8	0
GCA_003156795.1	90.54	p__Actinobacteriota	c__Acidimicrobiia	o__Acidimicrobiales	f__Palsa-688	g__PALSA-688	s__PALSA-688 sp003156795	0		0		0		0		0		0		0		0
GCA_003156595.1	76.26	p__Actinobacteriota	c__Acidimicrobiia	o__Acidimicrobiales	f__Palsa-688	g__PALSA-693	s__PALSA-693 sp003156595	0		0		0		0		0		0		0		0
GCA_005888295.1	92.31	p__Actinobacteriota	c__Acidimicrobiia	o__Acidimicrobiales	f__QHCF01	g__AC-9	s__AC-9 sp005888295	0		0		0		0		0		0		0		0
GCA_003244275.1	93.11	p__Actinobacteriota	c__Acidimicrobiia	o__Acidimicrobiales	f__QHCF01	g__QHCF01	s__QHCF01 sp003244275	0		0		0		0		0		0		0		0
GCA_003133545.1	90.98	p__Actinobacteriota	c__Acidimicrobiia	o__Acidimicrobiales	f__RAAP-2	g__Bog-473	s__Bog-473 sp003133545	0		0		0		0		0		0		0		0
GCA_003160635.1	95.25	p__Actinobacteriota	c__Acidimicrobiia	o__Acidimicrobiales	f__RAAP-2	g__Bog-473	s__Bog-473 sp003160635	0		0		0		0		0		0		0		0
GCA_003169235.1	84.7	p__Actinobacteriota	c__Acidimicrobiia	o__Acidimicrobiales	f__RAAP-2	g__Bog-473	s__Bog-473 sp003169235	0		0		0		0		0		0		0		0
GCA_003169675.1	95.35	p__Actinobacteriota	c__Acidimicrobiia	o__Acidimicrobiales	f__RAAP-2	g__Bog-473	s__Bog-473 sp003169675	0		0		0		0		0		0		0		0
GCA_003155135.1	97.44	p__Actinobacteriota	c__Acidimicrobiia	o__Acidimicrobiales	f__RAAP-2	g__Bog-515	s__Bog-515 sp003155135	0		0		0		0		0		0		0		0
GCA_003138855.1	99.4	p__Actinobacteriota	c__Acidimicrobiia	o__Acidimicrobiales	f__RAAP-2	g__Bog-756	s__Bog-756 sp003138855	0		0		0		0		0		0		0		0
GCA_003153575.1	83.43	p__Actinobacteriota	c__Acidimicrobiia	o__Acidimicrobiales	f__RAAP-2	g__Bog-756	s__Bog-756 sp003153575	0		0		0		0		0		0		0		0
GCA_003157945.1	71.03	p__Actinobacteriota	c__Acidimicrobiia	o__Acidimicrobiales	f__RAAP-2	g__Bog-756	s__Bog-756 sp003157945	0		0		0		0		0		0		0		0
GCA_003164095.1	99.77	p__Actinobacteriota	c__Acidimicrobiia	o__Acidimicrobiales	f__RAAP-2	g__Bog-756	s__Bog-756 sp003164095	0		0		0		0		0		0		0		0
GCA_003164275.1	84.85	p__Actinobacteriota	c__Acidimicrobiia	o__Acidimicrobiales	f__RAAP-2	g__Bog-756	s__Bog-756 sp003164275	0		0		0		0		0		0		0		0
GCA_003161575.1	93.64	p__Actinobacteriota	c__Acidimicrobiia	o__Acidimicrobiales	f__RAAP-2	g__PALSA-457	s__PALSA-457 sp003161575	0		0		0		0		0		0		0		0
GCA_003135595.1	74.41	p__Actinobacteriota	c__Acidimicrobiia	o__Acidimicrobiales	f__RAAP-2	g__Palsa-459	s__Palsa-459 sp003135595	0		0		0		0		0		0		0		0
GCA_003162395.1	90.14	p__Actinobacteriota	c__Acidimicrobiia	o__Acidimicrobiales	f__RAAP-2	g__Palsa-459	s__Palsa-459 sp003162395	0		0		0		0		0		0		0		0
GCA_003151235.1	97.34	p__Actinobacteriota	c__Acidimicrobiia	o__Acidimicrobiales	f__RAAP-2	g__Palsa-461	s__Palsa-461 sp003151235	0		0		0		0		0		0		0		0
GCA_003161255.1	92.14	p__Actinobacteriota	c__Acidimicrobiia	o__Acidimicrobiales	f__RAAP-2	g__Palsa-461	s__Palsa-461 sp003161255	0		0		0		0		0		0		0		0
GCA_003133325.1	98.86	p__Actinobacteriota	c__Acidimicrobiia	o__Acidimicrobiales	f__RAAP-2	g__Palsa-742	s__Palsa-742 sp003133325	0		0		0		0		0		0		0		0
GCA_003152015.1	97.82	p__Actinobacteriota	c__Acidimicrobiia	o__Acidimicrobiales	f__RAAP-2	g__Palsa-742	s__Palsa-742 sp003152015	0		0		0		0		0		0		0		0
GCA_001443545.1	91.45	p__Actinobacteriota	c__Acidimicrobiia	o__Acidimicrobiales	f__RAAP-2	g__RAAP-2	s__RAAP-2 sp001443545	0		0		0		0		0		0		0		0
GCA_002255315.1	72.34	p__Actinobacteriota	c__Acidimicrobiia	o__Acidimicrobiales	f__RAAP-2	g__RAAP-2	s__RAAP-2 sp002255315	0		0		0		0		0		0		0		0
GCA_002255565.1	92.83	p__Actinobacteriota	c__Acidimicrobiia	o__Acidimicrobiales	f__RAAP-2	g__RAAP-2	s__RAAP-2 sp002255565	0		0		0		0		0		0		0		0
GCA_003131665.1	88.72	p__Actinobacteriota	c__Acidimicrobiia	o__Acidimicrobiales	f__RAAP-2	g__RAAP-2	s__RAAP-2 sp003131665	0		0		0		0		0		0		0		0
GCA_003132165.1	97.44	p__Actinobacteriota	c__Acidimicrobiia	o__Acidimicrobiales	f__RAAP-2	g__RAAP-2	s__RAAP-2 sp003132165	1	GCA_003132165.1_PKWW01000045.1_29	1	GCA_003132165.1_PKWW01000045.1_30	1	GCA_003132165.1_PKWW01000045.1_31	1	GCA_003132165.1_PKWW01000045.1_28	1	GCA_003132165.1_PKWW01000045.1_28	1	GCA_003132165.1_PKWW01000045.1_28	1	GCA_003132165.1_PKWW01000045.1_28	0
GCA_003132205.1	96.5	p__Actinobacteriota	c__Acidimicrobiia	o__Acidimicrobiales	f__RAAP-2	g__RAAP-2	s__RAAP-2 sp003132205	0		0		0		0		0		0		0		0
GCA_003132305.1	99.15	p__Actinobacteriota	c__Acidimicrobiia	o__Acidimicrobiales	f__RAAP-2	g__RAAP-2	s__RAAP-2 sp003132305	0		0		0		0		0		0		0		0
GCA_003133005.1	78.59	p__Actinobacteriota	c__Acidimicrobiia	o__Acidimicrobiales	f__RAAP-2	g__RAAP-2	s__RAAP-2 sp003133005	0		0		0		0		0		0		0		0
GCA_003133075.1	88.77	p__Actinobacteriota	c__Acidimicrobiia	o__Acidimicrobiales	f__RAAP-2	g__RAAP-2	s__RAAP-2 sp003133075	0		0		0		0		0		0		0		0
GCA_003133125.1	94.78	p__Actinobacteriota	c__Acidimicrobiia	o__Acidimicrobiales	f__RAAP-2	g__RAAP-2	s__RAAP-2 sp003133125	0		0		0		0		0		0		0		0
GCA_003133405.1	93.16	p__Actinobacteriota	c__Acidimicrobiia	o__Acidimicrobiales	f__RAAP-2	g__RAAP-2	s__RAAP-2 sp003133405	0		0		0		0		0		0		0		0
GCA_003133665.1	93.86	p__Actinobacteriota	c__Acidimicrobiia	o__Acidimicrobiales	f__RAAP-2	g__RAAP-2	s__RAAP-2 sp003133665	0		0		0		0		0		0		0		0
GCA_003133685.1	98.28	p__Actinobacteriota	c__Acidimicrobiia	o__Acidimicrobiales	f__RAAP-2	g__RAAP-2	s__RAAP-2 sp003133685	0		0		0		0		0		0		0		0
GCA_003134515.1	93.64	p__Actinobacteriota	c__Acidimicrobiia	o__Acidimicrobiales	f__RAAP-2	g__RAAP-2	s__RAAP-2 sp003134515	0		0		0		0		0		0		0		0
GCA_003136415.1	94.78	p__Actinobacteriota	c__Acidimicrobiia	o__Acidimicrobiales	f__RAAP-2	g__RAAP-2	s__RAAP-2 sp003136415	0		0		0		0		0		0		0		0
GCA_003136495.1	76.5	p__Actinobacteriota	c__Acidimicrobiia	o__Acidimicrobiales	f__RAAP-2	g__RAAP-2	s__RAAP-2 sp003136495	0		0		0		0		0		0		0		0
GCA_003138815.1	99.15	p__Actinobacteriota	c__Acidimicrobiia	o__Acidimicrobiales	f__RAAP-2	g__RAAP-2	s__RAAP-2 sp003138815	0		0		0		0		0		0		0		0
GCA_003138895.1	91.95	p__Actinobacteriota	c__Acidimicrobiia	o__Acidimicrobiales	f__RAAP-2	g__RAAP-2	s__RAAP-2 sp003138895	0		0		0		0		0		0		0		0
GCA_003141095.1	97.15	p__Actinobacteriota	c__Acidimicrobiia	o__Acidimicrobiales	f__RAAP-2	g__RAAP-2	s__RAAP-2 sp003141095	0		0		0		0		0		0		0		0
GCA_003141815.1	93.07	p__Actinobacteriota	c__Acidimicrobiia	o__Acidimicrobiales	f__RAAP-2	g__RAAP-2	s__RAAP-2 sp003141815	0		0		0		0		0		0		0		0
GCA_003142095.1	98.29	p__Actinobacteriota	c__Acidimicrobiia	o__Acidimicrobiales	f__RAAP-2	g__RAAP-2	s__RAAP-2 sp003142095	0		0		0		0		0		0		0		0
GCA_003151555.1	75.53	p__Actinobacteriota	c__Acidimicrobiia	o__Acidimicrobiales	f__RAAP-2	g__RAAP-2	s__RAAP-2 sp003151555	0		0		0		0		0		0		0		0
GCA_003152215.1	95.07	p__Actinobacteriota	c__Acidimicrobiia	o__Acidimicrobiales	f__RAAP-2	g__RAAP-2	s__RAAP-2 sp003152215	0		0		0		0		0		0		0		0
GCA_003152555.1	76.05	p__Actinobacteriota	c__Acidimicrobiia	o__Acidimicrobiales	f__RAAP-2	g__RAAP-2	s__RAAP-2 sp003152555	0		0		0		0		0		0		0		0
GCA_003155915.1	98.29	p__Actinobacteriota	c__Acidimicrobiia	o__Acidimicrobiales	f__RAAP-2	g__RAAP-2	s__RAAP-2 sp003155915	0		0		0		0		0		0		0		0
GCA_003158855.1	99.05	p__Actinobacteriota	c__Acidimicrobiia	o__Acidimicrobiales	f__RAAP-2	g__RAAP-2	s__RAAP-2 sp003158855	0		0		0		0		0		0		0		0
GCA_003160115.1	89.97	p__Actinobacteriota	c__Acidimicrobiia	o__Acidimicrobiales	f__RAAP-2	g__RAAP-2	s__RAAP-2 sp003160115	0		0		0		0		0		0		0		0
GCA_003162475.1	98.29	p__Actinobacteriota	c__Acidimicrobiia	o__Acidimicrobiales	f__RAAP-2	g__RAAP-2	s__RAAP-2 sp003162475	0		0		0		0		0		0		0		0
GCA_003163875.1	96.58	p__Actinobacteriota	c__Acidimicrobiia	o__Acidimicrobiales	f__RAAP-2	g__RAAP-2	s__RAAP-2 sp003163875	0		0		0		0		0		0		0		0
GCA_003167415.1	99.15	p__Actinobacteriota	c__Acidimicrobiia	o__Acidimicrobiales	f__RAAP-2	g__RAAP-2	s__RAAP-2 sp003167415	0		0		0		0		0		0		0		0
GCA_003168075.1	85.28	p__Actinobacteriota	c__Acidimicrobiia	o__Acidimicrobiales	f__RAAP-2	g__RAAP-2	s__RAAP-2 sp003168075	0		0		0		0		0		0		0		0
GCA_003170315.1	97.44	p__Actinobacteriota	c__Acidimicrobiia	o__Acidimicrobiales	f__RAAP-2	g__RAAP-2	s__RAAP-2 sp003170315	0		0		0		0		0		0		0		0
GCA_004282895.1	83.19	p__Actinobacteriota	c__Acidimicrobiia	o__Acidimicrobiales	f__SHLQ01	g__SHLQ01	s__SHLQ01 sp004282895	0		0		0		0		0		0		0		0
GCA_004366205.1	98.29	p__Actinobacteriota	c__Acidimicrobiia	o__Acidimicrobiales	f__SIRW01	g__SIRW01	s__SIRW01 sp004366205	0		0		0		0		0		0		0		0
GCA_003231975.1	95.73	p__Actinobacteriota	c__Acidimicrobiia	o__Acidimicrobiales	f__SZUA-35	g__SZUA-35	s__SZUA-35 sp003231975	0		0		0		0		0		0		0		0
GCA_000817105.1	90.17	p__Actinobacteriota	c__Acidimicrobiia	o__Acidimicrobiales	f__TK06	g__MedAcidi-G3	s__MedAcidi-G3 sp000817105	0		0		0		0		0		0		0		0
GCA_002457435.1	87.65	p__Actinobacteriota	c__Acidimicrobiia	o__Acidimicrobiales	f__TK06	g__MedAcidi-G3	s__MedAcidi-G3 sp002457435	0		0		0		0		0		0		0		0
GCA_002708935.1	95.73	p__Actinobacteriota	c__Acidimicrobiia	o__Acidimicrobiales	f__TK06	g__MedAcidi-G3	s__MedAcidi-G3 sp002708935	0		0		0		0		0		0		0		0
GCA_002713975.1	65.38	p__Actinobacteriota	c__Acidimicrobiia	o__Acidimicrobiales	f__TK06	g__MedAcidi-G3	s__MedAcidi-G3 sp002713975	0		0		0		0		0		0		0		0
GCA_002722565.1	97.86	p__Actinobacteriota	c__Acidimicrobiia	o__Acidimicrobiales	f__TK06	g__MedAcidi-G3	s__MedAcidi-G3 sp002722565	0		0		0		0		0		0		0		0
GCA_003445455.1	77.7	p__Actinobacteriota	c__Acidimicrobiia	o__Acidimicrobiales	f__TK06	g__MedAcidi-G3	s__MedAcidi-G3 sp003445455	0		0		0		0		0		0		0		0
GCA_004214275.1	84.19	p__Actinobacteriota	c__Acidimicrobiia	o__Acidimicrobiales	f__TK06	g__MedAcidi-G3	s__MedAcidi-G3 sp004214275	0		0		0		0		0		0		0		0
GCA_002331465.1	86.56	p__Actinobacteriota	c__Acidimicrobiia	o__Acidimicrobiales	f__TK06	g__UBA2110	s__UBA2110 sp002331465	0		0		0		0		0		0		0		0
GCA_002388005.1	92.23	p__Actinobacteriota	c__Acidimicrobiia	o__Acidimicrobiales	f__TK06	g__UBA2110	s__UBA2110 sp002388005	0		0		0		0		0		0		0		0
GCA_002705305.1	95.3	p__Actinobacteriota	c__Acidimicrobiia	o__Acidimicrobiales	f__TK06	g__UBA2110	s__UBA2110 sp002705305	0		0		0		0		0		0		0		0
GCA_002719335.1	85.7	p__Actinobacteriota	c__Acidimicrobiia	o__Acidimicrobiales	f__TK06	g__UBA2110	s__UBA2110 sp002719335	0		0		0		0		0		0		0		0
GCA_002296525.1	96.15	p__Actinobacteriota	c__Acidimicrobiia	o__Acidimicrobiales	f__TK06	g__UBA6944	s__UBA6944 sp002296525	0		0		0		0		0		0		0		0
GCA_002448715.1	95.01	p__Actinobacteriota	c__Acidimicrobiia	o__Acidimicrobiales	f__TK06	g__UBA6944	s__UBA6944 sp002448715	0		0		0		0		0		0		0		0
GCA_002721305.1	82.91	p__Actinobacteriota	c__Acidimicrobiia	o__Acidimicrobiales	f__TK06	g__UBA6944	s__UBA6944 sp002721305	0		0		0		0		0		0		0		0
GCA_002724355.1	84.62	p__Actinobacteriota	c__Acidimicrobiia	o__Acidimicrobiales	f__TK06	g__UBA6944	s__UBA6944 sp002724355	0		0		0		0		0		0		0		0
GCA_002470695.1	91.69	p__Actinobacteriota	c__Acidimicrobiia	o__Acidimicrobiales	f__TK06	g__UBA7388	s__UBA7388 sp002470695	0		0		0		0		0		0		0		0
GCA_002731665.1	60.34	p__Actinobacteriota	c__Acidimicrobiia	o__Acidimicrobiales	f__TK06	g__UBA9040	s__UBA9040 sp002731665	0		0		0		0		0		0		0		0
GCA_003452475.1	73.09	p__Actinobacteriota	c__Acidimicrobiia	o__Acidimicrobiales	f__TK06	g__UBA9040	s__UBA9040 sp003452475	0		0		0		0		0		0		0		0
GCA_003485885.1	77.91	p__Actinobacteriota	c__Acidimicrobiia	o__Acidimicrobiales	f__UBA10347	g__UBA10347	s__UBA10347 sp003485885	0		0		0		0		0		0		0		0
GCA_003697065.1	96.58	p__Actinobacteriota	c__Acidimicrobiia	o__Acidimicrobiales	f__UBA11606	g__J010	s__J010 sp003697065	0		0		0		0		0		0		0		0
GCA_003231645.1	94.02	p__Actinobacteriota	c__Acidimicrobiia	o__Acidimicrobiales	f__UBA11606	g__SZUA-87	s__SZUA-87 sp003231645	0		0		0		0		0		0		0		0
GCA_002694825.1	89.74	p__Actinobacteriota	c__Acidimicrobiia	o__Acidimicrobiales	f__UBA11606	g__UBA11606	s__UBA11606 sp002694825	0		0		0		0		0		0		0		0
GCA_002699625.1	84.05	p__Actinobacteriota	c__Acidimicrobiia	o__Acidimicrobiales	f__UBA11606	g__UBA11606	s__UBA11606 sp002699625	0		0		0		0		0		0		0		0
GCA_002729125.1	90.98	p__Actinobacteriota	c__Acidimicrobiia	o__Acidimicrobiales	f__UBA11606	g__UBA11606	s__UBA11606 sp002729125	0		0		0		0		0		0		0		0
GCA_005787345.1	86.57	p__Actinobacteriota	c__Acidimicrobiia	o__Acidimicrobiales	f__UBA8139	g__F1-20-MAGs160	s__F1-20-MAGs160 sp005787345	0		0		0		0		0		0		0		0
GCA_007121465.1	92.55	p__Actinobacteriota	c__Acidimicrobiia	o__Acidimicrobiales	f__UBA8139	g__SKKL01	s__SKKL01 sp007121465	1	GCA_007121465.1_SKKL01000006.1_11	1	GCA_007121465.1_SKKL01000006.1_10	1	GCA_007121465.1_SKKL01000006.1_9	1	GCA_007121465.1_SKKL01000006.1_12	1	GCA_007121465.1_SKKL01000006.1_12	1	GCA_007121465.1_SKKL01000006.1_12	1	GCA_007121465.1_SKKL01000006.1_12	0
GCA_002403895.1	78.6	p__Actinobacteriota	c__Acidimicrobiia	o__Acidimicrobiales	f__UBA8139	g__UBA4742	s__UBA4742 sp002403895	0		0		0		0		0		0		0		0
GCA_003139255.1	94.59	p__Actinobacteriota	c__Acidimicrobiia	o__Acidimicrobiales	f__UBA8190	g__Bog-564	s__Bog-564 sp003139255	0		0		0		0		0		0		0		0
GCA_003131945.1	77.22	p__Actinobacteriota	c__Acidimicrobiia	o__Acidimicrobiales	f__UBA8190	g__Palsa-661	s__Palsa-661 sp003131945	0		0		0		0		0		0		0		0
GCA_003151475.1	97.91	p__Actinobacteriota	c__Acidimicrobiia	o__Acidimicrobiales	f__UBA8190	g__Palsa-661	s__Palsa-661 sp003151475	0		0		0		0		0		0		0		0
GCA_003151955.1	96.01	p__Actinobacteriota	c__Acidimicrobiia	o__Acidimicrobiales	f__UBA8190	g__PALSA-743	s__PALSA-743 sp003151955	0		0		0		0		0		0		0		0
GCA_003453695.1	82.32	p__Actinobacteriota	c__Acidimicrobiia	o__Acidimicrobiales	f__UBA8190	g__UBA8190	s__UBA8190 sp003453695	0		0		0		0		0		0		0		0
GCA_000817095.1	63.59	p__Actinobacteriota	c__Acidimicrobiia	o__Acidimicrobiales	f__UBA8592	g__MedAcidi-G2A	s__MedAcidi-G2A sp000817095	0		0		0		0		0		0		0		0
GCA_002171605.1	80.34	p__Actinobacteriota	c__Acidimicrobiia	o__Acidimicrobiales	f__UBA8592	g__MedAcidi-G2A	s__MedAcidi-G2A sp002171605	0		0		0		0		0		0		0		0
GCA_002295705.1	81.81	p__Actinobacteriota	c__Acidimicrobiia	o__Acidimicrobiales	f__UBA8592	g__MedAcidi-G2A	s__MedAcidi-G2A sp002295705	0		0		0		0		0		0		0		0
GCA_002341185.1	95.73	p__Actinobacteriota	c__Acidimicrobiia	o__Acidimicrobiales	f__UBA8592	g__MedAcidi-G2A	s__MedAcidi-G2A sp002341185	0		0		0		0		0		0		0		0
GCA_002380145.1	65.1	p__Actinobacteriota	c__Acidimicrobiia	o__Acidimicrobiales	f__UBA8592	g__MedAcidi-G2A	s__MedAcidi-G2A sp002380145	0		0		0		0		0		0		0		0
GCA_002500385.1	78.98	p__Actinobacteriota	c__Acidimicrobiia	o__Acidimicrobiales	f__UBA8592	g__MedAcidi-G2A	s__MedAcidi-G2A sp002500385	0		0		0		0		0		0		0		0
GCA_002709645.1	81.55	p__Actinobacteriota	c__Acidimicrobiia	o__Acidimicrobiales	f__UBA8592	g__MedAcidi-G2A	s__MedAcidi-G2A sp002709645	0		0		0		0		0		0		0		0
GCA_002712325.1	79.63	p__Actinobacteriota	c__Acidimicrobiia	o__Acidimicrobiales	f__UBA8592	g__MedAcidi-G2A	s__MedAcidi-G2A sp002712325	0		0		0		0		0		0		0		0
GCA_002712415.1	75.86	p__Actinobacteriota	c__Acidimicrobiia	o__Acidimicrobiales	f__UBA8592	g__MedAcidi-G2A	s__MedAcidi-G2A sp002712415	0		0		0		0		0		0		0		0
GCA_002713485.1	75.21	p__Actinobacteriota	c__Acidimicrobiia	o__Acidimicrobiales	f__UBA8592	g__MedAcidi-G2A	s__MedAcidi-G2A sp002713485	0		0		0		0		0		0		0		0
GCA_002713605.1	54.31	p__Actinobacteriota	c__Acidimicrobiia	o__Acidimicrobiales	f__UBA8592	g__MedAcidi-G2A	s__MedAcidi-G2A sp002713605	0		0		0		0		0		0		0		0
GCA_002719235.1	73.79	p__Actinobacteriota	c__Acidimicrobiia	o__Acidimicrobiales	f__UBA8592	g__MedAcidi-G2A	s__MedAcidi-G2A sp002719235	0		0		0		0		0		0		0		0
GCA_002703045.1	73.08	p__Actinobacteriota	c__Acidimicrobiia	o__Acidimicrobiales	f__UBA8592	g__UBA8592	s__UBA8592 sp002703045	0		0		0		0		0		0		0		0
GCA_002715405.1	59.09	p__Actinobacteriota	c__Acidimicrobiia	o__Acidimicrobiales	f__UBA8592	g__UBA8592	s__UBA8592 sp002715405	0		0		0		0		0		0		0		0
GCA_002715425.1	59.66	p__Actinobacteriota	c__Acidimicrobiia	o__Acidimicrobiales	f__UBA8592	g__UBA8592	s__UBA8592 sp002715425	0		0		0		0		0		0		0		0
GCA_002720485.1	66.5	p__Actinobacteriota	c__Acidimicrobiia	o__Acidimicrobiales	f__UBA8592	g__UBA8592	s__UBA8592 sp002720485	0		0		0		0		0		0		0		0
GCA_002722525.1	68	p__Actinobacteriota	c__Acidimicrobiia	o__Acidimicrobiales	f__UBA8592	g__UBA8592	s__UBA8592 sp002722525	0		0		0		0		0		0		0		0
GCA_002724825.1	86.75	p__Actinobacteriota	c__Acidimicrobiia	o__Acidimicrobiales	f__UBA8592	g__UBA8592	s__UBA8592 sp002724825	0		0		0		0		0		0		0		0
GCA_003577105.1	97.44	p__Actinobacteriota	c__Acidimicrobiia	o__ATN3	f__ATN3	g__ATN3	s__ATN3 sp003577105	0		0		0		0		0		0		0		0
GCF_001023575.1	99.15	p__Actinobacteriota	c__Acidimicrobiia	o__IMCC26256	f__IMCC26256	g__IMCC26256	s__IMCC26256 sp001023575	0		0		0		0		0		0		0		0
GCA_003140175.1	96.39	p__Actinobacteriota	c__Acidimicrobiia	o__IMCC26256	f__PALSA-555	g__PALSA-555	s__PALSA-555 sp003140175	0		0		0		0		0		0		0		0
GCA_005773635.1	95.54	p__Actinobacteriota	c__Acidimicrobiia	o__IMCC26256	f__PALSA-610	g__F1-120-MAGs023	s__F1-120-MAGs023 sp005773635	1	GCA_005773635.1_SXHN01000043.1_41	1	GCA_005773635.1_SXHN01000043.1_40	1	GCA_005773635.1_SXHN01000043.1_39	1	GCA_005773635.1_SXHN01000043.1_42	1	GCA_005773635.1_SXHN01000043.1_42	1	GCA_005773635.1_SXHN01000043.1_42	1	GCA_005773635.1_SXHN01000043.1_42	0
GCA_005772765.1	87.84	p__Actinobacteriota	c__Acidimicrobiia	o__IMCC26256	f__PALSA-610	g__F1-120-MAGs055	s__F1-120-MAGs055 sp005772765	1	GCA_005772765.1_SXIR01000037.1_5	1	GCA_005772765.1_SXIR01000037.1_4	1	GCA_005772765.1_SXIR01000037.1_3	1	GCA_005772765.1_SXIR01000037.1_6	1	GCA_005772765.1_SXIR01000037.1_6	1	GCA_005772765.1_SXIR01000037.1_6	1	GCA_005772765.1_SXIR01000037.1_6	0
GCA_005779395.1	93.64	p__Actinobacteriota	c__Acidimicrobiia	o__IMCC26256	f__PALSA-610	g__F1-120-MAGs055	s__F1-120-MAGs055 sp005779395	1	GCA_005779395.1_SXJP01000052.1_147	1	GCA_005779395.1_SXJP01000052.1_148	1	GCA_005779395.1_SXJP01000052.1_149	1	GCA_005779395.1_SXJP01000052.1_146	1	GCA_005779395.1_SXJP01000052.1_146	1	GCA_005779395.1_SXJP01000052.1_146	1	GCA_005779395.1_SXJP01000052.1_146	0
GCA_003134555.1	98.2	p__Actinobacteriota	c__Acidimicrobiia	o__IMCC26256	f__PALSA-610	g__PALSA-610	s__PALSA-610 sp003134555	0		0		0		0		0		0		0		0
GCA_005779345.1	65.67	p__Actinobacteriota	c__Acidimicrobiia	o__IMCC26256	f__PALSA-610	g__SXJQ01	s__SXJQ01 sp005779345	0		0		0		0		0		0		0		0
GCA_000384495.1	53.45	p__Actinobacteriota	c__Acidimicrobiia	o__TMED189	f__TMED189	g__TMED189	s__TMED189 sp000384495	0		0		0		0		0		0		0		0
GCA_002169115.2	53.45	p__Actinobacteriota	c__Acidimicrobiia	o__TMED189	f__TMED189	g__TMED189	s__TMED189 sp002169115	0		0		0		0		0		0		0		0
GCA_002169845.1	60.11	p__Actinobacteriota	c__Acidimicrobiia	o__TMED189	f__TMED189	g__TMED189	s__TMED189 sp002169845	0		0		0		0		0		0		0		0
GCA_002308095.1	52.06	p__Actinobacteriota	c__Acidimicrobiia	o__TMED189	f__TMED189	g__TMED189	s__TMED189 sp002308095	0		0		0		0		0		0		0		0
GCA_002683085.1	68.38	p__Actinobacteriota	c__Acidimicrobiia	o__TMED189	f__TMED189	g__TMED189	s__TMED189 sp002683085	0		0		0		0		0		0		0		0
GCA_002724835.1	65.81	p__Actinobacteriota	c__Acidimicrobiia	o__TMED189	f__TMED189	g__TMED189	s__TMED189 sp002724835	0		0		0		0		0		0		0		0
GCA_003213165.1	68.38	p__Actinobacteriota	c__Acidimicrobiia	o__TMED189	f__TMED189	g__TMED189	s__TMED189 sp003213165	0		0		0		0		0		0		0		0
GCA_003213625.1	70.94	p__Actinobacteriota	c__Acidimicrobiia	o__TMED189	f__TMED189	g__TMED189	s__TMED189 sp003213625	0		0		0		0		0		0		0		0
GCA_003281085.1	68.38	p__Actinobacteriota	c__Acidimicrobiia	o__TMED189	f__TMED189	g__TMED189	s__TMED189 sp003281085	0		0		0		0		0		0		0		0
GCA_003282445.1	77.78	p__Actinobacteriota	c__Acidimicrobiia	o__TMED189	f__TMED189	g__TMED189	s__TMED189 sp003282445	0		0		0		0		0		0		0		0
GCA_004213405.1	53.09	p__Actinobacteriota	c__Acidimicrobiia	o__TMED189	f__TMED189	g__TMED189	s__TMED189 sp004213405	0		0		0		0		0		0		0		0
GCA_004214055.1	61.54	p__Actinobacteriota	c__Acidimicrobiia	o__TMED189	f__TMED189	g__TMED189	s__TMED189 sp004214055	0		0		0		0		0		0		0		0
GCA_002352645.1	95.73	p__Actinobacteriota	c__Acidimicrobiia	o__UBA2766	f__UBA2766	g__UBA2766	s__UBA2766 sp002352645	1	GCA_002352645.1_DEIU01000014.1_10	1	GCA_002352645.1_DEIU01000014.1_11	1	GCA_002352645.1_DEIU01000014.1_12	1	GCA_002352645.1_DEIU01000014.1_9	1	GCA_002352645.1_DEIU01000014.1_9	1	GCA_002352645.1_DEIU01000014.1_9	1	GCA_002352645.1_DEIU01000014.1_9	0
GCA_002238785.1	94.87	p__Actinobacteriota	c__Acidimicrobiia	o__UBA5794	f__Bin76	g__Bin76	s__Bin76 sp002238785	0		0		0		0		0		0		0		0
GCA_004283105.1	82.3	p__Actinobacteriota	c__Acidimicrobiia	o__UBA5794	f__SHLN01	g__SHLN01	s__SHLN01 sp004283105	0		0		0		0		0		0		0		0
GCA_003229305.1	65.52	p__Actinobacteriota	c__Acidimicrobiia	o__UBA5794	f__SZUA-232	g__SZUA-232	s__SZUA-232 sp003229305	1	GCA_003229305.1_QIDH01000029.1_28	1	GCA_003229305.1_QIDH01000029.1_27	1	GCA_003229305.1_QIDH01000029.1_26	1	GCA_003229305.1_QIDH01000029.1_29	1	GCA_003229305.1_QIDH01000029.1_29	1	GCA_003229305.1_QIDH01000029.1_29	1	GCA_003229305.1_QIDH01000029.1_29	0
GCA_001767695.1	91.88	p__Actinobacteriota	c__Acidimicrobiia	o__UBA5794	f__UBA11373	g__RBG-16-68-21	s__RBG-16-68-21 sp001767695	0		0		0		0		0		0		0		0
GCA_003486285.1	64.4	p__Actinobacteriota	c__Acidimicrobiia	o__UBA5794	f__UBA11373	g__UBA11373	s__UBA11373 sp003486285	0		0		0		0		0		0		0		0
GCA_002897675.1	95.73	p__Actinobacteriota	c__Acidimicrobiia	o__UBA5794	f__UBA4744	g__BMS3Bbin01	s__BMS3Bbin01 sp002897675	0		0		0		0		0		0		0		0
GCA_002403855.1	92.31	p__Actinobacteriota	c__Acidimicrobiia	o__UBA5794	f__UBA4744	g__UBA4744	s__UBA4744 sp002403855	0		0		0		0		0		0		0		0
GCA_003648875.1	86.32	p__Actinobacteriota	c__Acidimicrobiia	o__UBA5794	f__UBA5794	g__B3-G11	s__B3-G11 sp003648875	0		0		0		0		0		0		0		0
GCA_004356175.1	61.87	p__Actinobacteriota	c__Acidimicrobiia	o__UBA5794	f__UBA5794	g__B3-G11	s__B3-G11 sp004356175	0		0		0		0		0		0		0		0
GCA_002898115.1	71.28	p__Actinobacteriota	c__Acidimicrobiia	o__UBA5794	f__UBA5794	g__BMS3BBIN02	s__BMS3BBIN02 sp002898115	0		0		1	GCA_002898115.1_GBE24897.1	1	GCA_002898115.1_GBE23877.1	1	GCA_002898115.1_GBE23877.1	1	GCA_002898115.1_GBE23877.1	1	GCA_002898115.1_GBE23877.1	0
GCA_003235475.1	97.36	p__Actinobacteriota	c__Acidimicrobiia	o__UBA5794	f__UBA5794	g__SZUA-442	s__SZUA-442 sp003235475	0		0		0		0		0		0		0		0
GCA_002418265.1	99.15	p__Actinobacteriota	c__Acidimicrobiia	o__UBA5794	f__UBA5794	g__UBA5794	s__UBA5794 sp002418265	0		0		0		0		0		0		0		0
GCA_002450985.1	84.91	p__Actinobacteriota	c__Acidimicrobiia	o__UBA5794	f__UBA5794	g__UBA6912	s__UBA6912 sp002450985	0		0		0		0		0		0		0		0
GCA_003388545.1	88.89	p__Actinobacteriota	c__Acidimicrobiia	o__UBA5794	f__ZC4RG35	g__MA-ANB-1	s__MA-ANB-1 sp003388545	0		0		0		0		0		0		0		0
GCA_003230435.1	78.89	p__Actinobacteriota	c__Acidimicrobiia	o__UBA5794	f__ZC4RG35	g__SZUA-217	s__SZUA-217 sp003230435	0		0		0		0		0		0		0		0
GCA_004356805.1	82.48	p__Actinobacteriota	c__Acidimicrobiia	o__UBA5794	f__ZC4RG35	g__SZUA-217	s__SZUA-217 sp004356805	0		0		0		0		0		0		0		0
GCA_003242515.1	92.31	p__Actinobacteriota	c__Acidimicrobiia	o__UBA5794	f__ZC4RG35	g__ZC4RG35	s__ZC4RG35 sp003242515	1	GCA_003242515.1_PZN32630.1	1	GCA_003242515.1_PZN32625.1	1	GCA_003242515.1_PZN32624.1	1	GCA_003242515.1_PZN32626.1	1	GCA_003242515.1_PZN32626.1	1	GCA_003242515.1_PZN32626.1	1	GCA_003242515.1_PZN32626.1	0
GCF_000015025.1	98.75	p__Actinobacteriota	c__Actinomycetia	o__Acidothermales	f__Acidothermaceae	g__Acidothermus	s__Acidothermus cellulolyticus	1	GCF_000015025.1_WP_011719693.1	1	GCF_000015025.1_WP_011719694.1	1	GCF_000015025.1_WP_011719695.1	1	GCF_000015025.1_WP_011719692.1	1	GCF_000015025.1_WP_011719692.1	1	GCF_000015025.1_WP_011719692.1	1	GCF_000015025.1_WP_011719692.1	0
GCA_003134755.1	78.35	p__Actinobacteriota	c__Actinomycetia	o__Acidothermales	f__Acidothermaceae	g__PALSA-607	s__PALSA-607 sp003134755	0		0		0		0		0		0		0		0
GCF_001457435.1	100	p__Actinobacteriota	c__Actinomycetia	o__Actinomycetales	f__Actinomycetaceae	g__Actinobaculum	s__Actinobaculum massiliense	0		0		0		0		0		0		0		0
GCF_900102025.1	98.7	p__Actinobacteriota	c__Actinomycetia	o__Actinomycetales	f__Actinomycetaceae	g__Actinobaculum	s__Actinobaculum suis	0		0		0		0		0		0		0		0
GCF_900444995.1	99.53	p__Actinobacteriota	c__Actinomycetia	o__Actinomycetales	f__Actinomycetaceae	g__Actinomyces	s__Actinomyces bovis	0		0		0		0		0		0		0		0
GCF_003860075.1	100	p__Actinobacteriota	c__Actinomycetia	o__Actinomycetales	f__Actinomycetaceae	g__Actinomyces	s__Actinomyces bowdenii	0		0		0		0		0		0		0		0
GCF_000429225.1	99.53	p__Actinobacteriota	c__Actinomycetia	o__Actinomycetales	f__Actinomycetaceae	g__Actinomyces	s__Actinomyces dentalis	0		0		0		0		0		0		0		0
GCF_002072185.1	99.49	p__Actinobacteriota	c__Actinomycetia	o__Actinomycetales	f__Actinomycetaceae	g__Actinomyces	s__Actinomyces denticolens	0		0		0		0		0		0		0		0
GCF_002072175.1	100	p__Actinobacteriota	c__Actinomycetia	o__Actinomycetales	f__Actinomycetaceae	g__Actinomyces	s__Actinomyces gaoshouyii	0		0		0		0		0		0		0		0
GCF_000429265.1	100	p__Actinobacteriota	c__Actinomycetia	o__Actinomycetales	f__Actinomycetaceae	g__Actinomyces	s__Actinomyces gerencseriae	0		0		0		0		0		0		0		0
GCF_900098745.1	99.53	p__Actinobacteriota	c__Actinomycetia	o__Actinomycetales	f__Actinomycetaceae	g__Actinomyces	s__Actinomyces glycerinitolerans	0		0		0		0		0		0		0		0
GCF_000239695.1	100	p__Actinobacteriota	c__Actinomycetia	o__Actinomycetales	f__Actinomycetaceae	g__Actinomyces	s__Actinomyces graevenitzii	0		0		0		0		0		0		0		0
GCF_900637165.1	100	p__Actinobacteriota	c__Actinomycetia	o__Actinomycetales	f__Actinomycetaceae	g__Actinomyces	s__Actinomyces howellii	0		0		0		0		0		0		0		0
GCF_000711965.1	100	p__Actinobacteriota	c__Actinomycetia	o__Actinomycetales	f__Actinomycetaceae	g__Actinomyces	s__Actinomyces israelii	0		0		0		0		0		0		0		0
GCF_006546835.1	100	p__Actinobacteriota	c__Actinomycetia	o__Actinomycetales	f__Actinomycetaceae	g__Actinomyces	s__Actinomyces johnsonii	0		0		0		0		0		0		0		0
GCF_000269805.1	99.96	p__Actinobacteriota	c__Actinomycetia	o__Actinomycetales	f__Actinomycetaceae	g__Actinomyces	s__Actinomyces massiliensis	0		0		0		0		0		0		0		0
GCF_001956585.1	100	p__Actinobacteriota	c__Actinomycetia	o__Actinomycetales	f__Actinomycetaceae	g__Actinomyces	s__Actinomyces naeslundii	0		0		0		0		0		0		0		0
GCF_004104015.1	99.76	p__Actinobacteriota	c__Actinomycetia	o__Actinomycetales	f__Actinomycetaceae	g__Actinomyces	s__Actinomyces oricola	0		0		0		0		0		0		0		0
GCF_006546825.1	100	p__Actinobacteriota	c__Actinomycetia	o__Actinomycetales	f__Actinomycetaceae	g__Actinomyces	s__Actinomyces oris	0		0		0		0		0		0		0		0
GCF_001553935.1	99.76	p__Actinobacteriota	c__Actinomycetia	o__Actinomycetales	f__Actinomycetaceae	g__Actinomyces	s__Actinomyces oris_A	0		0		0		0		0		0		0		0
GCF_001929375.1	99.53	p__Actinobacteriota	c__Actinomycetia	o__Actinomycetales	f__Actinomycetaceae	g__Actinomyces	s__Actinomyces oris_B	0		0		0		0		0		0		0		0
GCF_001937445.1	100	p__Actinobacteriota	c__Actinomycetia	o__Actinomycetales	f__Actinomycetaceae	g__Actinomyces	s__Actinomyces oris_C	0		0		0		0		0		0		0		0
GCF_001937665.1	99.76	p__Actinobacteriota	c__Actinomycetia	o__Actinomycetales	f__Actinomycetaceae	g__Actinomyces	s__Actinomyces oris_D	0		0		0		0		0		0		0		0
GCF_005696555.1	100	p__Actinobacteriota	c__Actinomycetia	o__Actinomycetales	f__Actinomycetaceae	g__Actinomyces	s__Actinomyces oris_E	0		0		0		0		0		0		0		0
GCF_001553565.1	100	p__Actinobacteriota	c__Actinomycetia	o__Actinomycetales	f__Actinomycetaceae	g__Actinomyces	s__Actinomyces radicidentis	0		0		0		0		0		0		0		0
GCF_900103885.1	99.53	p__Actinobacteriota	c__Actinomycetia	o__Actinomycetales	f__Actinomycetaceae	g__Actinomyces	s__Actinomyces ruminicola	0		0		0		0		0		0		0		0
GCF_900637295.1	100	p__Actinobacteriota	c__Actinomycetia	o__Actinomycetales	f__Actinomycetaceae	g__Actinomyces	s__Actinomyces slackii	0		0		0		0		0		0		0		0
GCF_000195595.1	99.76	p__Actinobacteriota	c__Actinomycetia	o__Actinomycetales	f__Actinomycetaceae	g__Actinomyces	s__Actinomyces sp000195595	0		0		0		0		0		0		0		0
GCF_000220835.1	99.29	p__Actinobacteriota	c__Actinomycetia	o__Actinomycetales	f__Actinomycetaceae	g__Actinomyces	s__Actinomyces sp000220835	0		0		0		0		0		0		0		0
GCF_001278845.1	99.53	p__Actinobacteriota	c__Actinomycetia	o__Actinomycetales	f__Actinomycetaceae	g__Actinomyces	s__Actinomyces sp001278845	0		0		0		0		0		0		0		0
GCF_002154335.2	88.96	p__Actinobacteriota	c__Actinomycetia	o__Actinomycetales	f__Actinomycetaceae	g__Actinomyces	s__Actinomyces sp002154335	0		0		0		0		0		0		0		0
GCF_004102025.1	99.53	p__Actinobacteriota	c__Actinomycetia	o__Actinomycetales	f__Actinomycetaceae	g__Actinomyces	s__Actinomyces sp002895425	0		0		0		0		0		0		0		0
GCF_002999235.1	99.29	p__Actinobacteriota	c__Actinomycetia	o__Actinomycetales	f__Actinomycetaceae	g__Actinomyces	s__Actinomyces sp002999235	0		0		0		0		0		0		0		0
GCF_003606385.1	96.76	p__Actinobacteriota	c__Actinomycetia	o__Actinomycetales	f__Actinomycetaceae	g__Actinomyces	s__Actinomyces sp003606385	0		0		0		0		0		0		0		0
GCF_004010955.1	99.53	p__Actinobacteriota	c__Actinomycetia	o__Actinomycetales	f__Actinomycetaceae	g__Actinomyces	s__Actinomyces sp004010955	0		0		0		0		0		0		0		0
GCF_004798665.1	99.53	p__Actinobacteriota	c__Actinomycetia	o__Actinomycetales	f__Actinomycetaceae	g__Actinomyces	s__Actinomyces sp004798665	0		0		0		0		0		0		0		0
GCF_900323545.1	100	p__Actinobacteriota	c__Actinomycetia	o__Actinomycetales	f__Actinomycetaceae	g__Actinomyces	s__Actinomyces sp900323545	0		0		0		0		0		0		0		0
GCA_900002405.1	98.68	p__Actinobacteriota	c__Actinomycetia	o__Actinomycetales	f__Actinomycetaceae	g__Actinomyces	s__Actinomyces succiniciruminis	0		0		0		0		0		0		0		0
GCF_000295095.1	99.76	p__Actinobacteriota	c__Actinomycetia	o__Actinomycetales	f__Actinomycetaceae	g__Actinomyces	s__Actinomyces timonensis	0		0		0		0		0		0		0		0
GCF_000159035.1	96.24	p__Actinobacteriota	c__Actinomycetia	o__Actinomycetales	f__Actinomycetaceae	g__Actinomyces	s__Actinomyces urogenitalis	0		0		0		0		0		0		0		0
GCF_900637975.1	100	p__Actinobacteriota	c__Actinomycetia	o__Actinomycetales	f__Actinomycetaceae	g__Actinomyces	s__Actinomyces viscosus	0		0		0		0		0		0		0		0
GCF_001687305.1	98.82	p__Actinobacteriota	c__Actinomycetia	o__Actinomycetales	f__Actinomycetaceae	g__Actinomyces	s__Actinomyces vulturis	0		0		0		0		0		0		0		0
GCF_900187855.1	97.63	p__Actinobacteriota	c__Actinomycetia	o__Actinomycetales	f__Actinomycetaceae	g__Actinomyces_I	s__Actinomyces_I minihominis	0		0		0		0		0		0		0		0
GCF_003957255.1	100	p__Actinobacteriota	c__Actinomycetia	o__Actinomycetales	f__Actinomycetaceae	g__Actinotignum	s__Actinotignum sanguinis	0		0		0		0		0		0		0		0
GCF_000724605.1	100	p__Actinobacteriota	c__Actinomycetia	o__Actinomycetales	f__Actinomycetaceae	g__Actinotignum	s__Actinotignum schaalii	0		0		0		0		0		0		0		0
GCF_000411135.1	99.12	p__Actinobacteriota	c__Actinomycetia	o__Actinomycetales	f__Actinomycetaceae	g__Actinotignum	s__Actinotignum schaalii_A	0		0		0		0		0		0		0		0
GCF_900155575.1	98.25	p__Actinobacteriota	c__Actinomycetia	o__Actinomycetales	f__Actinomycetaceae	g__Actinotignum	s__Actinotignum timonense	0		0		0		0		0		0		0		0
GCF_000420445.1	99.78	p__Actinobacteriota	c__Actinomycetia	o__Actinomycetales	f__Actinomycetaceae	g__Actinotignum	s__Actinotignum urinale	0		0		0		0		0		0		0		0
GCF_003123745.1	97.27	p__Actinobacteriota	c__Actinomycetia	o__Actinomycetales	f__Actinomycetaceae	g__Ancrocorticia	s__Ancrocorticia populi	0		0		0		0		0		0		0		0
GCF_000466165.1	98.75	p__Actinobacteriota	c__Actinomycetia	o__Actinomycetales	f__Actinomycetaceae	g__Ancrocorticia	s__Ancrocorticia sp000466165	0		0		0		0		0		0		0		0
GCF_005886335.1	99.17	p__Actinobacteriota	c__Actinomycetia	o__Actinomycetales	f__Actinomycetaceae	g__Ancrocorticia	s__Ancrocorticia sp001652275	0		0		0		0		0		0		0		0
GCF_003073475.1	99.23	p__Actinobacteriota	c__Actinomycetia	o__Actinomycetales	f__Actinomycetaceae	g__Ancrocorticia	s__Ancrocorticia sp003073475	0		0		0		0		0		0		0		0
GCF_000092365.1	97.99	p__Actinobacteriota	c__Actinomycetia	o__Actinomycetales	f__Actinomycetaceae	g__Arcanobacterium	s__Arcanobacterium haemolyticum	0		0		0		0		0		0		0		0
GCF_900105865.1	98.85	p__Actinobacteriota	c__Actinomycetia	o__Actinomycetales	f__Actinomycetaceae	g__Arcanobacterium	s__Arcanobacterium phocae	0		0		0		0		0		0		0		0
GCF_900604515.1	99.71	p__Actinobacteriota	c__Actinomycetia	o__Actinomycetales	f__Actinomycetaceae	g__Arcanobacterium_A	s__Arcanobacterium_A ihumii	0		0		0		0		0		0		0		0
GCF_000758825.1	96.55	p__Actinobacteriota	c__Actinomycetia	o__Actinomycetales	f__Actinomycetaceae	g__Arcanobacterium_A	s__Arcanobacterium_A sp000758825	0		0		0		0		0		0		0		0
GCF_004331995.1	99.71	p__Actinobacteriota	c__Actinomycetia	o__Actinomycetales	f__Actinomycetaceae	g__Arcanobacterium_A	s__Arcanobacterium_A sp004331995	0		0		0		0		0		0		0		0
GCF_900119495.1	99.71	p__Actinobacteriota	c__Actinomycetia	o__Actinomycetales	f__Actinomycetaceae	g__Arcanobacterium_A	s__Arcanobacterium_A urinimassiliense	0		0		0		0		0		0		0		0
GCF_003752405.1	100	p__Actinobacteriota	c__Actinomycetia	o__Actinomycetales	f__Actinomycetaceae	g__Bogoriella	s__Bogoriella caseilytica	0		0		0		0		0		0		0		0
GCF_001907245.1	96.8	p__Actinobacteriota	c__Actinomycetia	o__Actinomycetales	f__Actinomycetaceae	g__Boudabousia	s__Boudabousia liubingyangii	0		0		0		0		0		0		0		0
GCF_001936115.1	98.01	p__Actinobacteriota	c__Actinomycetia	o__Actinomycetales	f__Actinomycetaceae	g__Boudabousia	s__Boudabousia marimammalium	0		0		0		0		0		0		0		0
GCF_001856685.1	98.46	p__Actinobacteriota	c__Actinomycetia	o__Actinomycetales	f__Actinomycetaceae	g__Boudabousia	s__Boudabousia tangfeifanii	0		0		0		0		0		0		0		0
GCF_001907295.1	98.75	p__Actinobacteriota	c__Actinomycetia	o__Actinomycetales	f__Actinomycetaceae	g__Bowdeniella	s__Bowdeniella nasicola	0		0		0		0		0		0		0		0
GCF_900107735.1	98.75	p__Actinobacteriota	c__Actinomycetia	o__Actinomycetales	f__Actinomycetaceae	g__Bowdeniella	s__Bowdeniella nasicola_A	0		0		0		0		0		0		0		0
GCF_001907235.1	99.29	p__Actinobacteriota	c__Actinomycetia	o__Actinomycetales	f__Actinomycetaceae	g__Buchananella	s__Buchananella hordeovulneris	0		0		0		0		0		0		0		0
GCF_001375495.1	99.51	p__Actinobacteriota	c__Actinomycetia	o__Actinomycetales	f__Actinomycetaceae	g__Flaviflexus	s__Flaviflexus massiliensis	0		0		0		0		0		0		0		0
GCF_003952265.1	99.51	p__Actinobacteriota	c__Actinomycetia	o__Actinomycetales	f__Actinomycetaceae	g__Flaviflexus	s__Flaviflexus salsibiostraticola	0		0		0		0		0		0		0		0
GCF_003971195.1	99.79	p__Actinobacteriota	c__Actinomycetia	o__Actinomycetales	f__Actinomycetaceae	g__Flaviflexus	s__Flaviflexus sp003971195	0		0		0		0		0		0		0		0
GCF_003814705.1	100	p__Actinobacteriota	c__Actinomycetia	o__Actinomycetales	f__Actinomycetaceae	g__Georgenia	s__Georgenia muralis	0		0		0		0		0		0		0		0
GCF_002563695.1	100	p__Actinobacteriota	c__Actinomycetia	o__Actinomycetales	f__Actinomycetaceae	g__Georgenia	s__Georgenia soli	0		0		0		0		0		0		0		0
GCF_003991205.1	99.23	p__Actinobacteriota	c__Actinomycetia	o__Actinomycetales	f__Actinomycetaceae	g__Georgenia	s__Georgenia sp003991205	1	GCF_003991205.1_WP_127126564.1	1	GCF_003991205.1_WP_127126442.1	1	GCF_003991205.1_WP_127126440.1	1	GCF_003991205.1_WP_127126444.1	1	GCF_003991205.1_WP_127126444.1	1	GCF_003991205.1_WP_127126444.1	1	GCF_003991205.1_WP_127126444.1	0
GCF_006352065.1	99.23	p__Actinobacteriota	c__Actinomycetia	o__Actinomycetales	f__Actinomycetaceae	g__Georgenia	s__Georgenia sp006352065	1	GCF_006352065.1_WP_139927097.1	1	GCF_006352065.1_WP_139927098.1	1	GCF_006352065.1_WP_139927099.1	1	GCF_006352065.1_WP_139927096.1	1	GCF_006352065.1_WP_139927096.1	1	GCF_006352065.1_WP_139927096.1	1	GCF_006352065.1_WP_139927096.1	0
GCF_000159015.1	99.01	p__Actinobacteriota	c__Actinomycetia	o__Actinomycetales	f__Actinomycetaceae	g__Gleimia	s__Gleimia coleocanis	0		0		0		0		0		0		0		0
GCF_002871995.1	99.05	p__Actinobacteriota	c__Actinomycetia	o__Actinomycetales	f__Actinomycetaceae	g__Gleimia	s__Gleimia europaea_A	0		0		0		0		0		0		0		0
GCF_000411155.1	99.53	p__Actinobacteriota	c__Actinomycetia	o__Actinomycetales	f__Actinomycetaceae	g__Gleimia	s__Gleimia europaea_B	0		0		0		0		0		0		0		0
GCF_002871945.1	99.05	p__Actinobacteriota	c__Actinomycetia	o__Actinomycetales	f__Actinomycetaceae	g__Gleimia	s__Gleimia hominis	0		0		0		0		0		0		0		0
GCF_900119695.1	99.53	p__Actinobacteriota	c__Actinomycetia	o__Actinomycetales	f__Actinomycetaceae	g__Gleimia	s__Gleimia urinae	0		0		0		0		0		0		0		0
GCF_900163555.1	99.72	p__Actinobacteriota	c__Actinomycetia	o__Actinomycetales	f__Actinomycetaceae	g__JB111	s__JB111 sp900163555	0		0		0		0		0		0		0		0
GCF_900199505.1	98.75	p__Actinobacteriota	c__Actinomycetia	o__Actinomycetales	f__Actinomycetaceae	g__KH17	s__KH17 sp900199505	0		0		0		0		0		0		0		0
GCF_900604955.1	98.26	p__Actinobacteriota	c__Actinomycetia	o__Actinomycetales	f__Actinomycetaceae	g__Marseille-P6182	s__Marseille-P6182 sp900604955	0		0		0		0		0		0		0		0
GCF_000146285.1	100	p__Actinobacteriota	c__Actinomycetia	o__Actinomycetales	f__Actinomycetaceae	g__Mobiluncus	s__Mobiluncus curtisii	1	GCF_000146285.1_WP_004007561.1	1	GCF_000146285.1_WP_004007560.1	1	GCF_000146285.1_WP_004007559.1	1	GCF_000146285.1_WP_004007562.1	1	GCF_000146285.1_WP_004007562.1	1	GCF_000146285.1_WP_004007562.1	1	GCF_000146285.1_WP_004007562.1	0
GCF_000160615.1	99.05	p__Actinobacteriota	c__Actinomycetia	o__Actinomycetales	f__Actinomycetaceae	g__Mobiluncus	s__Mobiluncus mulieris	1	GCF_000160615.1_WP_004013730.1	1	GCF_000160615.1_WP_004013731.1	1	GCF_000160615.1_WP_004014131.1	1	GCF_000160615.1_WP_004013729.1	1	GCF_000160615.1_WP_004013729.1	1	GCF_000160615.1_WP_004013729.1	1	GCF_000160615.1_WP_004013729.1	0
GCF_900116375.1	100	p__Actinobacteriota	c__Actinomycetia	o__Actinomycetales	f__Actinomycetaceae	g__Oceanitalea	s__Oceanitalea nanhaiensis	1	GCF_900116375.1_WP_110851541.1	1	GCF_900116375.1_WP_110851540.1	1	GCF_900116375.1_WP_110851539.1	1	GCF_900116375.1_WP_110851542.1	1	GCF_900116375.1_WP_110851542.1	1	GCF_900116375.1_WP_110851542.1	1	GCF_900116375.1_WP_110851542.1	0
GCF_006349365.1	97.5	p__Actinobacteriota	c__Actinomycetia	o__Actinomycetales	f__Actinomycetaceae	g__Oceanitalea	s__Oceanitalea sp006349365	1	GCF_006349365.1_WP_139947507.1	1	GCF_006349365.1_WP_139071009.1	1	GCF_006349365.1_WP_139071008.1	1	GCF_006349365.1_WP_139071011.1	1	GCF_006349365.1_WP_139071011.1	1	GCF_006349365.1_WP_139071011.1	1	GCF_006349365.1_WP_139071011.1	0
GCF_900128465.1	86.71	p__Actinobacteriota	c__Actinomycetia	o__Actinomycetales	f__Actinomycetaceae	g__Pauljensenia	s__Pauljensenia bouchesdurhonensis	0		0		0		0		0		0		0		0
GCF_003858455.1	100	p__Actinobacteriota	c__Actinomycetia	o__Actinomycetales	f__Actinomycetaceae	g__Pauljensenia	s__Pauljensenia canis	0		0		0		0		0		0		0		0
GCF_000364865.1	98.58	p__Actinobacteriota	c__Actinomycetia	o__Actinomycetales	f__Actinomycetaceae	g__Pauljensenia	s__Pauljensenia cardiffensis	0		0		0		0		0		0		0		0
GCF_900499005.1	99.05	p__Actinobacteriota	c__Actinomycetia	o__Actinomycetales	f__Actinomycetaceae	g__Pauljensenia	s__Pauljensenia culturomici	0		0		0		0		0		0		0		0
GCF_000429245.1	100	p__Actinobacteriota	c__Actinomycetia	o__Actinomycetales	f__Actinomycetaceae	g__Pauljensenia	s__Pauljensenia georgiae	0		0		0		0		0		0		0		0
GCF_001746855.1	66.19	p__Actinobacteriota	c__Actinomycetia	o__Actinomycetales	f__Actinomycetaceae	g__Pauljensenia	s__Pauljensenia hongkongensis	0		0		0		0		0		0		0		0
GCF_900155595.1	99.05	p__Actinobacteriota	c__Actinomycetia	o__Actinomycetales	f__Actinomycetaceae	g__Pauljensenia	s__Pauljensenia mediterranea	0		0		0		0		0		0		0		0
GCF_900105015.1	97.63	p__Actinobacteriota	c__Actinomycetia	o__Actinomycetales	f__Actinomycetaceae	g__Pauljensenia	s__Pauljensenia meyeri	0		0		0		0		0		0		0		0
GCF_900445025.1	99.76	p__Actinobacteriota	c__Actinomycetia	o__Actinomycetales	f__Actinomycetaceae	g__Pauljensenia	s__Pauljensenia odontolytica	0		0		0		0		0		0		0		0
GCF_000154225.1	100	p__Actinobacteriota	c__Actinomycetia	o__Actinomycetales	f__Actinomycetaceae	g__Pauljensenia	s__Pauljensenia odontolytica_A	0		0		0		0		0		0		0		0
GCF_002847525.1	100	p__Actinobacteriota	c__Actinomycetia	o__Actinomycetales	f__Actinomycetaceae	g__Pauljensenia	s__Pauljensenia odontolytica_B	0		0		0		0		0		0		0		0
GCF_005696695.1	100	p__Actinobacteriota	c__Actinomycetia	o__Actinomycetales	f__Actinomycetaceae	g__Pauljensenia	s__Pauljensenia odontolytica_C	0		0		0		0		0		0		0		0
GCF_900120245.1	100	p__Actinobacteriota	c__Actinomycetia	o__Actinomycetales	f__Actinomycetaceae	g__Pauljensenia	s__Pauljensenia pacaensis	0		0		0		0		0		0		0		0
GCF_000820725.1	96.32	p__Actinobacteriota	c__Actinomycetia	o__Actinomycetales	f__Actinomycetaceae	g__Pauljensenia	s__Pauljensenia polynesiensis	0		0		0		0		0		0		0		0
GCF_900155435.1	99.37	p__Actinobacteriota	c__Actinomycetia	o__Actinomycetales	f__Actinomycetaceae	g__Pauljensenia	s__Pauljensenia provencensis	0		0		0		0		0		0		0		0
GCF_001070855.1	100	p__Actinobacteriota	c__Actinomycetia	o__Actinomycetales	f__Actinomycetaceae	g__Pauljensenia	s__Pauljensenia pyogenes_A	0		0		0		0		0		0		0		0
GCF_900106055.1	99.29	p__Actinobacteriota	c__Actinomycetia	o__Actinomycetales	f__Actinomycetaceae	g__Pauljensenia	s__Pauljensenia radingae	0		0		0		0		0		0		0		0
GCF_000185285.1	100	p__Actinobacteriota	c__Actinomycetia	o__Actinomycetales	f__Actinomycetaceae	g__Pauljensenia	s__Pauljensenia sp000185285	0		0		0		0		0		0		0		0
GCF_000278725.1	100	p__Actinobacteriota	c__Actinomycetia	o__Actinomycetales	f__Actinomycetaceae	g__Pauljensenia	s__Pauljensenia sp000278725	0		0		0		0		0		0		0		0
GCF_000308055.1	99.84	p__Actinobacteriota	c__Actinomycetia	o__Actinomycetales	f__Actinomycetaceae	g__Pauljensenia	s__Pauljensenia sp000308055	0		0		0		0		0		0		0		0
GCF_000411415.1	100	p__Actinobacteriota	c__Actinomycetia	o__Actinomycetales	f__Actinomycetaceae	g__Pauljensenia	s__Pauljensenia sp000411415	0		0		0		0		0		0		0		0
GCF_000466265.1	99.53	p__Actinobacteriota	c__Actinomycetia	o__Actinomycetales	f__Actinomycetaceae	g__Pauljensenia	s__Pauljensenia sp000466265	0		0		0		0		0		0		0		0
GCF_000758755.1	99.53	p__Actinobacteriota	c__Actinomycetia	o__Actinomycetales	f__Actinomycetaceae	g__Pauljensenia	s__Pauljensenia sp000758755	0		0		0		0		0		0		0		0
GCF_001064145.1	100	p__Actinobacteriota	c__Actinomycetia	o__Actinomycetales	f__Actinomycetaceae	g__Pauljensenia	s__Pauljensenia sp001064145	0		0		0		0		0		0		0		0
GCF_001072465.1	100	p__Actinobacteriota	c__Actinomycetia	o__Actinomycetales	f__Actinomycetaceae	g__Pauljensenia	s__Pauljensenia sp001072465	0		0		0		0		0		0		0		0
GCF_001838165.1	100	p__Actinobacteriota	c__Actinomycetia	o__Actinomycetales	f__Actinomycetaceae	g__Pauljensenia	s__Pauljensenia sp001838165	0		0		0		0		0		0		0		0
GCA_900541895.1	97.47	p__Actinobacteriota	c__Actinomycetia	o__Actinomycetales	f__Actinomycetaceae	g__Pauljensenia	s__Pauljensenia sp900541895	0		0		0		0		0		0		0		0
GCA_900554605.1	68.88	p__Actinobacteriota	c__Actinomycetia	o__Actinomycetales	f__Actinomycetaceae	g__Pauljensenia	s__Pauljensenia sp900554605	0		0		0		0		0		0		0		0
GCA_900556405.1	65.54	p__Actinobacteriota	c__Actinomycetia	o__Actinomycetales	f__Actinomycetaceae	g__Pauljensenia	s__Pauljensenia sp900556405	0		0		0		0		0		0		0		0
GCF_000429105.1	99.88	p__Actinobacteriota	c__Actinomycetia	o__Actinomycetales	f__Actinomycetaceae	g__Pauljensenia	s__Pauljensenia suimastitidis	0		0		0		0		0		0		0		0
GCF_000296505.1	100	p__Actinobacteriota	c__Actinomycetia	o__Actinomycetales	f__Actinomycetaceae	g__Pauljensenia	s__Pauljensenia turicensis	0		0		0		0		0		0		0		0
GCF_000420425.1	100	p__Actinobacteriota	c__Actinomycetia	o__Actinomycetales	f__Actinomycetaceae	g__Pauljensenia	s__Pauljensenia vaccimaxillae	0		0		0		0		0		0		0		0
GCF_001469025.1	99.78	p__Actinobacteriota	c__Actinomycetia	o__Actinomycetales	f__Actinomycetaceae	g__Trueperella	s__Trueperella bernardiae	0		0		0		0		0		0		0		0
GCF_900637955.1	96.55	p__Actinobacteriota	c__Actinomycetia	o__Actinomycetales	f__Actinomycetaceae	g__Trueperella	s__Trueperella bialowiezensis	0		0		0		0		0		0		0		0
GCF_900460345.1	100	p__Actinobacteriota	c__Actinomycetia	o__Actinomycetales	f__Actinomycetaceae	g__Trueperella	s__Trueperella pyogenes	0		0		0		0		0		0		0		0
GCA_002304945.1	89.53	p__Actinobacteriota	c__Actinomycetia	o__Actinomycetales	f__Actinomycetaceae	g__UBA1383	s__UBA1383 sp002304945	0		0		0		0		0		0		0		0
GCA_002305415.1	97.08	p__Actinobacteriota	c__Actinomycetia	o__Actinomycetales	f__Actinomycetaceae	g__UBA1383	s__UBA1383 sp002305415	0		0		0		0		0		0		0		0
GCF_000420065.1	99.53	p__Actinobacteriota	c__Actinomycetia	o__Actinomycetales	f__Actinomycetaceae	g__Varibaculum	s__Varibaculum cambriense	0		0		0		0		0		0		0		0
GCA_000508625.1	97.77	p__Actinobacteriota	c__Actinomycetia	o__Actinomycetales	f__Actinomycetaceae	g__Varibaculum	s__Varibaculum cambriense_A	0		0		0		0		0		0		0		0
GCF_002848005.1	99.29	p__Actinobacteriota	c__Actinomycetia	o__Actinomycetales	f__Actinomycetaceae	g__Varibaculum	s__Varibaculum cambriense_B	0		0		0		0		0		0		0		0
GCF_900106855.1	99.53	p__Actinobacteriota	c__Actinomycetia	o__Actinomycetales	f__Actinomycetaceae	g__Varibaculum	s__Varibaculum sp900106855	0		0		0		0		0		0		0		0
GCA_900545825.1	99.76	p__Actinobacteriota	c__Actinomycetia	o__Actinomycetales	f__Actinomycetaceae	g__Varibaculum	s__Varibaculum sp900545825	0		0		0		0		0		0		0		0
GCA_900120415.1	99.29	p__Actinobacteriota	c__Actinomycetia	o__Actinomycetales	f__Actinomycetaceae	g__Varibaculum	s__Varibaculum timonense	0		0		0		0		0		0		0		0
GCF_900604285.1	99.53	p__Actinobacteriota	c__Actinomycetia	o__Actinomycetales	f__Actinomycetaceae	g__Varibaculum	s__Varibaculum vaginae	0		0		0		0		0		0		0		0
GCF_000420405.1	100	p__Actinobacteriota	c__Actinomycetia	o__Actinomycetales	f__Actinomycetaceae	g__Winkia	s__Winkia neuii	0		0		0		0		0		0		0		0
GCF_002849225.1	99.37	p__Actinobacteriota	c__Actinomycetia	o__Actinomycetales	f__Actinomycetaceae	g__Winkia	s__Winkia sp002849225	0		0		0		0		0		0		0		0
GCF_003710105.1	99.42	p__Actinobacteriota	c__Actinomycetia	o__Actinomycetales	f__Actinomycetaceae	g__ZLJ0423	s__ZLJ0423 sp003710105	0		0		0		0		0		0		0		0
GCF_001426435.1	99.82	p__Actinobacteriota	c__Actinomycetia	o__Actinomycetales	f__Angustibacteraceae	g__Angustibacter	s__Angustibacter sp001426435	1	GCF_001426435.1_WP_056671578.1	1	GCF_001426435.1_WP_056671575.1	1	GCF_001426435.1_WP_082537542.1	1	GCF_001426435.1_WP_056671581.1	1	GCF_001426435.1_WP_056671581.1	1	GCF_001426435.1_WP_056671581.1	1	GCF_001426435.1_WP_056671581.1	0
GCF_000023105.1	99.71	p__Actinobacteriota	c__Actinomycetia	o__Actinomycetales	f__Beutenbergiaceae	g__Beutenbergia	s__Beutenbergia cavernae	0		0		0		0		0		0		0		0
GCF_900105765.1	99.71	p__Actinobacteriota	c__Actinomycetia	o__Actinomycetales	f__Beutenbergiaceae	g__Haloactinobacterium	s__Haloactinobacterium album	0		0		0		0		0		0		0		0
GCF_006351005.1	97	p__Actinobacteriota	c__Actinomycetia	o__Actinomycetales	f__Beutenbergiaceae	g__Miniimonas	s__Miniimonas arenae	0		0		0		0		0		0		0		0
GCF_003121705.1	96.71	p__Actinobacteriota	c__Actinomycetia	o__Actinomycetales	f__Beutenbergiaceae	g__PCH200	s__PCH200 sp003121705	0		0		0		0		0		0		0		0
GCF_004786095.1	97	p__Actinobacteriota	c__Actinomycetia	o__Actinomycetales	f__Beutenbergiaceae	g__PCH200	s__PCH200 sp004786095	0		0		0		0		0		0		0		0
GCF_000421225.1	98.64	p__Actinobacteriota	c__Actinomycetia	o__Actinomycetales	f__Beutenbergiaceae	g__Ruania	s__Ruania albidiflava	0		0		0		0		0		0		0		0
GCF_003751805.1	97.58	p__Actinobacteriota	c__Actinomycetia	o__Actinomycetales	f__Beutenbergiaceae	g__Salana	s__Salana multivorans	0		0		0		0		0		0		0		0
GCF_002563925.1	97.58	p__Actinobacteriota	c__Actinomycetia	o__Actinomycetales	f__Beutenbergiaceae	g__Serinibacter	s__Serinibacter salmoneus	0		0		0		0		0		0		0		0
GCF_004353825.1	98.84	p__Actinobacteriota	c__Actinomycetia	o__Actinomycetales	f__Beutenbergiaceae	g__T3246-1	s__T3246-1 sp004353825	1	GCF_004353825.1_WP_133106038.1	1	GCF_004353825.1_WP_133105552.1	1	GCF_004353825.1_WP_133105553.1	1	GCF_004353825.1_WP_133105551.1	1	GCF_004353825.1_WP_133105551.1	1	GCF_004353825.1_WP_133105551.1	1	GCF_004353825.1_WP_133105551.1	0
GCF_002259595.1	94.58	p__Actinobacteriota	c__Actinomycetia	o__Actinomycetales	f__Bifidobacteriaceae	g__Aeriscardovia	s__Aeriscardovia aeriphila	0		0		0		0		0		0		0		0
GCF_000376885.1	99.77	p__Actinobacteriota	c__Actinomycetia	o__Actinomycetales	f__Bifidobacteriaceae	g__Alloscardovia	s__Alloscardovia criceti	0		0		0		0		0		0		0		0
GCF_002259705.1	100	p__Actinobacteriota	c__Actinomycetia	o__Actinomycetales	f__Bifidobacteriaceae	g__Alloscardovia	s__Alloscardovia macacae	0		0		0		0		0		0		0		0
GCF_000420505.1	100	p__Actinobacteriota	c__Actinomycetia	o__Actinomycetales	f__Bifidobacteriaceae	g__Alloscardovia	s__Alloscardovia omnicolens	0		0		0		0		0		0		0		0
GCF_004332295.1	99.32	p__Actinobacteriota	c__Actinomycetia	o__Actinomycetales	f__Bifidobacteriaceae	g__Alloscardovia	s__Alloscardovia sp004332295	0		0		0		0		0		0		0		0
GCA_000485475.1	80.42	p__Actinobacteriota	c__Actinomycetia	o__Actinomycetales	f__Bifidobacteriaceae	g__Ancillula	s__Ancillula trichonymphae	0		0		0		0		0		0		0		0
GCF_001263395.1	93.86	p__Actinobacteriota	c__Actinomycetia	o__Actinomycetales	f__Bifidobacteriaceae	g__Bifidobacterium	s__Bifidobacterium actinocoloniiforme	0		0		0		0		0		0		0		0
GCF_000010425.1	100	p__Actinobacteriota	c__Actinomycetia	o__Actinomycetales	f__Bifidobacteriaceae	g__Bifidobacterium	s__Bifidobacterium adolescentis	0		0		0		0		0		0		0		0
GCF_003315635.1	97.95	p__Actinobacteriota	c__Actinomycetia	o__Actinomycetales	f__Bifidobacteriaceae	g__Bifidobacterium	s__Bifidobacterium aemilianum	0		0		0		0		0		0		0		0
GCF_001417815.1	99.88	p__Actinobacteriota	c__Actinomycetia	o__Actinomycetales	f__Bifidobacteriaceae	g__Bifidobacterium	s__Bifidobacterium aesculapii	0		0		0		0		0		0		0		0
GCF_001025155.1	99.77	p__Actinobacteriota	c__Actinomycetia	o__Actinomycetales	f__Bifidobacteriaceae	g__Bifidobacterium	s__Bifidobacterium angulatum	0		0		0		0		0		0		0		0
GCF_000260715.1	100	p__Actinobacteriota	c__Actinomycetia	o__Actinomycetales	f__Bifidobacteriaceae	g__Bifidobacterium	s__Bifidobacterium animalis	0		0		0		0		0		0		0		0
GCF_002860345.1	100	p__Actinobacteriota	c__Actinomycetia	o__Actinomycetales	f__Bifidobacteriaceae	g__Bifidobacterium	s__Bifidobacterium anseris	0		0		0		0		0		0		0		0
GCF_002259795.1	98.83	p__Actinobacteriota	c__Actinomycetia	o__Actinomycetales	f__Bifidobacteriaceae	g__Bifidobacterium	s__Bifidobacterium aquikefiri	0		0		0		0		0		0		0		0
GCF_002715865.1	97.64	p__Actinobacteriota	c__Actinomycetia	o__Actinomycetales	f__Bifidobacteriaceae	g__Bifidobacterium	s__Bifidobacterium asteroides	0		0		0		0		0		0		0		0
GCF_000967265.1	97.18	p__Actinobacteriota	c__Actinomycetia	o__Actinomycetales	f__Bifidobacteriaceae	g__Bifidobacterium	s__Bifidobacterium asteroides_A	0		0		0		0		0		0		0		0
GCF_000967185.1	97.03	p__Actinobacteriota	c__Actinomycetia	o__Actinomycetales	f__Bifidobacteriaceae	g__Bifidobacterium	s__Bifidobacterium asteroides_B	0		0		0		0		0		0		0		0
GCF_003202715.1	97.12	p__Actinobacteriota	c__Actinomycetia	o__Actinomycetales	f__Bifidobacteriaceae	g__Bifidobacterium	s__Bifidobacterium asteroides_E	0		0		0		0		0		0		0		0
GCF_003202755.1	97.12	p__Actinobacteriota	c__Actinomycetia	o__Actinomycetales	f__Bifidobacteriaceae	g__Bifidobacterium	s__Bifidobacterium asteroides_F	0		0		0		0		0		0		0		0
GCF_003202695.1	97.12	p__Actinobacteriota	c__Actinomycetia	o__Actinomycetales	f__Bifidobacteriaceae	g__Bifidobacterium	s__Bifidobacterium asteroides_G	0		0		0		0		0		0		0		0
GCF_000741165.1	100	p__Actinobacteriota	c__Actinomycetia	o__Actinomycetales	f__Bifidobacteriaceae	g__Bifidobacterium	s__Bifidobacterium biavatii	0		0		0		0		0		0		0		0
GCF_001025135.1	99.54	p__Actinobacteriota	c__Actinomycetia	o__Actinomycetales	f__Bifidobacteriaceae	g__Bifidobacterium	s__Bifidobacterium bifidum	0		0		0		0		0		0		0		0
GCF_000741525.1	97.03	p__Actinobacteriota	c__Actinomycetia	o__Actinomycetales	f__Bifidobacteriaceae	g__Bifidobacterium	s__Bifidobacterium bohemicum	0		0		0		0		0		0		0		0
GCF_000737845.1	94.97	p__Actinobacteriota	c__Actinomycetia	o__Actinomycetales	f__Bifidobacteriaceae	g__Bifidobacterium	s__Bifidobacterium bombi	0		0		0		0		0		0		0		0
GCF_000741535.1	100	p__Actinobacteriota	c__Actinomycetia	o__Actinomycetales	f__Bifidobacteriaceae	g__Bifidobacterium	s__Bifidobacterium boum	0		0		0		0		0		0		0		0
GCF_001025175.1	100	p__Actinobacteriota	c__Actinomycetia	o__Actinomycetales	f__Bifidobacteriaceae	g__Bifidobacterium	s__Bifidobacterium breve	0		0		0		0		0		0		0		0
GCF_003129905.1	99.48	p__Actinobacteriota	c__Actinomycetia	o__Actinomycetales	f__Bifidobacteriaceae	g__Bifidobacterium	s__Bifidobacterium callitrichidarum	0		0		0		0		0		0		0		0
GCF_000741175.1	99.35	p__Actinobacteriota	c__Actinomycetia	o__Actinomycetales	f__Bifidobacteriaceae	g__Bifidobacterium	s__Bifidobacterium callitrichos	0		0		0		0		0		0		0		0
GCF_003024955.1	99.54	p__Actinobacteriota	c__Actinomycetia	o__Actinomycetales	f__Bifidobacteriaceae	g__Bifidobacterium	s__Bifidobacterium callitrichos_A	0		0		0		0		0		0		0		0
GCF_001025195.1	100	p__Actinobacteriota	c__Actinomycetia	o__Actinomycetales	f__Bifidobacteriaceae	g__Bifidobacterium	s__Bifidobacterium catenulatum	0		0		0		0		0		0		0		0
GCF_003129925.1	99.09	p__Actinobacteriota	c__Actinomycetia	o__Actinomycetales	f__Bifidobacteriaceae	g__Bifidobacterium	s__Bifidobacterium catulorum	0		0		0		0		0		0		0		0
GCF_000741135.1	99.95	p__Actinobacteriota	c__Actinomycetia	o__Actinomycetales	f__Bifidobacteriaceae	g__Bifidobacterium	s__Bifidobacterium choerinum	0		0		0		0		0		0		0		0
GCF_002259585.1	92.43	p__Actinobacteriota	c__Actinomycetia	o__Actinomycetales	f__Bifidobacteriaceae	g__Bifidobacterium	s__Bifidobacterium coagulans	0		0		0		0		0		0		0		0
GCF_900094885.1	95.93	p__Actinobacteriota	c__Actinomycetia	o__Actinomycetales	f__Bifidobacteriaceae	g__Bifidobacterium	s__Bifidobacterium commune	0		0		0		0		0		0		0		0
GCF_002286935.1	100	p__Actinobacteriota	c__Actinomycetia	o__Actinomycetales	f__Bifidobacteriaceae	g__Bifidobacterium	s__Bifidobacterium criceti	0		0		0		0		0		0		0		0
GCF_000738005.1	99.14	p__Actinobacteriota	c__Actinomycetia	o__Actinomycetales	f__Bifidobacteriaceae	g__Bifidobacterium	s__Bifidobacterium crudilactis	0		0		0		0		0		0		0		0
GCF_000741575.1	99.22	p__Actinobacteriota	c__Actinomycetia	o__Actinomycetales	f__Bifidobacteriaceae	g__Bifidobacterium	s__Bifidobacterium cuniculi	0		0		0		0		0		0		0		0
GCF_001042595.1	100	p__Actinobacteriota	c__Actinomycetia	o__Actinomycetales	f__Bifidobacteriaceae	g__Bifidobacterium	s__Bifidobacterium dentium	0		0		0		0		0		0		0		0
GCF_002259685.1	99.02	p__Actinobacteriota	c__Actinomycetia	o__Actinomycetales	f__Bifidobacteriaceae	g__Bifidobacterium	s__Bifidobacterium eulemuris	0		0		0		0		0		0		0		0
GCF_002802915.1	100	p__Actinobacteriota	c__Actinomycetia	o__Actinomycetales	f__Bifidobacteriaceae	g__Bifidobacterium	s__Bifidobacterium felsineum	0		0		0		0		0		0		0		0
GCF_000741205.1	99.33	p__Actinobacteriota	c__Actinomycetia	o__Actinomycetales	f__Bifidobacteriaceae	g__Bifidobacterium	s__Bifidobacterium gallicum	0		0		0		0		0		0		0		0
GCF_000741215.1	99.09	p__Actinobacteriota	c__Actinomycetia	o__Actinomycetales	f__Bifidobacteriaceae	g__Bifidobacterium	s__Bifidobacterium gallinarum	0		0		0		0		0		0		0		0
GCF_000741295.1	99.56	p__Actinobacteriota	c__Actinomycetia	o__Actinomycetales	f__Bifidobacteriaceae	g__Bifidobacterium	s__Bifidobacterium globosum	0		0		0		0		0		0		0		0
GCF_002259755.1	99.31	p__Actinobacteriota	c__Actinomycetia	o__Actinomycetales	f__Bifidobacteriaceae	g__Bifidobacterium	s__Bifidobacterium hapali	0		0		0		0		0		0		0		0
GCF_002860405.1	99.31	p__Actinobacteriota	c__Actinomycetia	o__Actinomycetales	f__Bifidobacteriaceae	g__Bifidobacterium	s__Bifidobacterium imperatoris	0		0		0		0		0		0		0		0
GCF_000706765.1	96.31	p__Actinobacteriota	c__Actinomycetia	o__Actinomycetales	f__Bifidobacteriaceae	g__Bifidobacterium	s__Bifidobacterium indicum	0		0		0		0		0		0		0		0
GCF_000269965.1	100	p__Actinobacteriota	c__Actinomycetia	o__Actinomycetales	f__Bifidobacteriaceae	g__Bifidobacterium	s__Bifidobacterium infantis	0		0		0		0		0		0		0		0
GCF_002286915.1	99.78	p__Actinobacteriota	c__Actinomycetia	o__Actinomycetales	f__Bifidobacteriaceae	g__Bifidobacterium	s__Bifidobacterium italicum	0		0		0		0		0		0		0		0
GCF_001042615.1	100	p__Actinobacteriota	c__Actinomycetia	o__Actinomycetales	f__Bifidobacteriaceae	g__Bifidobacterium	s__Bifidobacterium kashiwanohense	0		0		0		0		0		0		0		0
GCF_000800455.1	100	p__Actinobacteriota	c__Actinomycetia	o__Actinomycetales	f__Bifidobacteriaceae	g__Bifidobacterium	s__Bifidobacterium kashiwanohense_A	0		0		0		0		0		0		0		0
GCF_001895165.1	99.02	p__Actinobacteriota	c__Actinomycetia	o__Actinomycetales	f__Bifidobacteriaceae	g__Bifidobacterium	s__Bifidobacterium lemurum	0		0		0		0		0		0		0		0
GCF_000196555.1	100	p__Actinobacteriota	c__Actinomycetia	o__Actinomycetales	f__Bifidobacteriaceae	g__Bifidobacterium	s__Bifidobacterium longum	0		0		0		0		0		0		0		0
GCF_000741255.1	96.23	p__Actinobacteriota	c__Actinomycetia	o__Actinomycetales	f__Bifidobacteriaceae	g__Bifidobacterium	s__Bifidobacterium magnum	0		0		0		0		0		0		0		0
GCF_002860355.1	99.3	p__Actinobacteriota	c__Actinomycetia	o__Actinomycetales	f__Bifidobacteriaceae	g__Bifidobacterium	s__Bifidobacterium margollesii	0		0		0		0		0		0		0		0
GCF_900129045.1	99.77	p__Actinobacteriota	c__Actinomycetia	o__Actinomycetales	f__Bifidobacteriaceae	g__Bifidobacterium	s__Bifidobacterium merycicum	0		0		0		0		0		0		0		0
GCF_000741645.1	99.62	p__Actinobacteriota	c__Actinomycetia	o__Actinomycetales	f__Bifidobacteriaceae	g__Bifidobacterium	s__Bifidobacterium minimum	0		0		0		0		0		0		0		0
GCF_000741285.1	98.84	p__Actinobacteriota	c__Actinomycetia	o__Actinomycetales	f__Bifidobacteriaceae	g__Bifidobacterium	s__Bifidobacterium mongoliense	0		0		0		0		0		0		0		0
GCF_000522505.1	100	p__Actinobacteriota	c__Actinomycetia	o__Actinomycetales	f__Bifidobacteriaceae	g__Bifidobacterium	s__Bifidobacterium moukalabense	0		0		0		0		0		0		0		0
GCF_002259745.1	99.45	p__Actinobacteriota	c__Actinomycetia	o__Actinomycetales	f__Bifidobacteriaceae	g__Bifidobacterium	s__Bifidobacterium myosotis	0		0		0		0		0		0		0		0
GCF_002860365.1	100	p__Actinobacteriota	c__Actinomycetia	o__Actinomycetales	f__Bifidobacteriaceae	g__Bifidobacterium	s__Bifidobacterium parmae	0		0		0		0		0		0		0		0
GCF_002802875.1	100	p__Actinobacteriota	c__Actinomycetia	o__Actinomycetales	f__Bifidobacteriaceae	g__Bifidobacterium	s__Bifidobacterium primatium	0		0		0		0		0		0		0		0
GCF_001025215.1	100	p__Actinobacteriota	c__Actinomycetia	o__Actinomycetales	f__Bifidobacteriaceae	g__Bifidobacterium	s__Bifidobacterium pseudocatenulatum	0		0		0		0		0		0		0		0
GCF_000771225.1	100	p__Actinobacteriota	c__Actinomycetia	o__Actinomycetales	f__Bifidobacteriaceae	g__Bifidobacterium	s__Bifidobacterium pseudolongum	0		0		0		0		0		0		0		0
GCF_004155535.1	100	p__Actinobacteriota	c__Actinomycetia	o__Actinomycetales	f__Bifidobacteriaceae	g__Bifidobacterium	s__Bifidobacterium pseudolongum_C	0		0		0		0		0		0		0		0
GCF_000741705.1	98.86	p__Actinobacteriota	c__Actinomycetia	o__Actinomycetales	f__Bifidobacteriaceae	g__Bifidobacterium	s__Bifidobacterium psychraerophilum	0		0		0		0		0		0		0		0
GCF_000771405.1	98.94	p__Actinobacteriota	c__Actinomycetia	o__Actinomycetales	f__Bifidobacteriaceae	g__Bifidobacterium	s__Bifidobacterium pullorum	0		0		0		0		0		0		0		0
GCF_000741695.1	99.54	p__Actinobacteriota	c__Actinomycetia	o__Actinomycetales	f__Bifidobacteriaceae	g__Bifidobacterium	s__Bifidobacterium reuteri	0		0		0		0		0		0		0		0
GCF_000770925.1	100	p__Actinobacteriota	c__Actinomycetia	o__Actinomycetales	f__Bifidobacteriaceae	g__Bifidobacterium	s__Bifidobacterium ruminantium	0		0		0		0		0		0		0		0
GCF_000741715.1	99.39	p__Actinobacteriota	c__Actinomycetia	o__Actinomycetales	f__Bifidobacteriaceae	g__Bifidobacterium	s__Bifidobacterium saguini	0		0		0		0		0		0		0		0
GCF_002802865.1	99.45	p__Actinobacteriota	c__Actinomycetia	o__Actinomycetales	f__Bifidobacteriaceae	g__Bifidobacterium	s__Bifidobacterium scaligerum	0		0		0		0		0		0		0		0
GCF_001042635.1	100	p__Actinobacteriota	c__Actinomycetia	o__Actinomycetales	f__Bifidobacteriaceae	g__Bifidobacterium	s__Bifidobacterium scardovii	0		0		0		0		0		0		0		0
GCF_002802905.1	99.86	p__Actinobacteriota	c__Actinomycetia	o__Actinomycetales	f__Bifidobacteriaceae	g__Bifidobacterium	s__Bifidobacterium simiarum	0		0		0		0		0		0		0		0
GCF_000499185.1	97.41	p__Actinobacteriota	c__Actinomycetia	o__Actinomycetales	f__Bifidobacteriaceae	g__Bifidobacterium	s__Bifidobacterium sp000499185	0		0		0		0		0		0		0		0
GCF_000499285.1	97.41	p__Actinobacteriota	c__Actinomycetia	o__Actinomycetales	f__Bifidobacteriaceae	g__Bifidobacterium	s__Bifidobacterium sp000499285	0		0		0		0		0		0		0		0
GCA_002298605.1	93.13	p__Actinobacteriota	c__Actinomycetia	o__Actinomycetales	f__Bifidobacteriaceae	g__Bifidobacterium	s__Bifidobacterium sp002298605	0		0		0		0		0		0		0		0
GCA_002451435.1	90.73	p__Actinobacteriota	c__Actinomycetia	o__Actinomycetales	f__Bifidobacteriaceae	g__Bifidobacterium	s__Bifidobacterium sp002451435	0		0		0		0		0		0		0		0
GCF_002742445.1	99.77	p__Actinobacteriota	c__Actinomycetia	o__Actinomycetales	f__Bifidobacteriaceae	g__Bifidobacterium	s__Bifidobacterium sp002742445	0		0		0		0		0		0		0		0
GCF_002884815.1	100	p__Actinobacteriota	c__Actinomycetia	o__Actinomycetales	f__Bifidobacteriaceae	g__Bifidobacterium	s__Bifidobacterium sp002884815	0		0		0		0		0		0		0		0
GCF_003585735.1	97.1	p__Actinobacteriota	c__Actinomycetia	o__Actinomycetales	f__Bifidobacteriaceae	g__Bifidobacterium	s__Bifidobacterium sp003585735	0		0		0		0		0		0		0		0
GCF_003585845.1	89.03	p__Actinobacteriota	c__Actinomycetia	o__Actinomycetales	f__Bifidobacteriaceae	g__Bifidobacterium	s__Bifidobacterium sp003585845	0		0		0		0		0		0		0		0
GCF_003951095.1	99.08	p__Actinobacteriota	c__Actinomycetia	o__Actinomycetales	f__Bifidobacteriaceae	g__Bifidobacterium	s__Bifidobacterium sp003951095	0		0		0		0		0		0		0		0
GCF_003951975.1	97.56	p__Actinobacteriota	c__Actinomycetia	o__Actinomycetales	f__Bifidobacteriaceae	g__Bifidobacterium	s__Bifidobacterium sp003951975	0		0		0		0		0		0		0		0
GCF_003952005.1	99.32	p__Actinobacteriota	c__Actinomycetia	o__Actinomycetales	f__Bifidobacteriaceae	g__Bifidobacterium	s__Bifidobacterium sp003952005	0		0		0		0		0		0		0		0
GCF_003952025.1	99.94	p__Actinobacteriota	c__Actinomycetia	o__Actinomycetales	f__Bifidobacteriaceae	g__Bifidobacterium	s__Bifidobacterium sp003952025	0		0		0		0		0		0		0		0
GCF_003952945.1	98.64	p__Actinobacteriota	c__Actinomycetia	o__Actinomycetales	f__Bifidobacteriaceae	g__Bifidobacterium	s__Bifidobacterium sp003952945	0		0		0		0		0		0		0		0
GCA_900551485.1	89.44	p__Actinobacteriota	c__Actinomycetia	o__Actinomycetales	f__Bifidobacteriaceae	g__Bifidobacterium	s__Bifidobacterium sp900551485	0		0		0		0		0		0		0		0
GCF_000741785.1	99.71	p__Actinobacteriota	c__Actinomycetia	o__Actinomycetales	f__Bifidobacteriaceae	g__Bifidobacterium	s__Bifidobacterium stellenboschense	0		0		0		0		0		0		0		0
GCF_000741775.1	99.35	p__Actinobacteriota	c__Actinomycetia	o__Actinomycetales	f__Bifidobacteriaceae	g__Bifidobacterium	s__Bifidobacterium subtile	0		0		0		0		0		0		0		0
GCF_000771265.1	100	p__Actinobacteriota	c__Actinomycetia	o__Actinomycetales	f__Bifidobacteriaceae	g__Bifidobacterium	s__Bifidobacterium thermophilum	0		0		0		0		0		0		0		0
GCA_000741495.1	100	p__Actinobacteriota	c__Actinomycetia	o__Actinomycetales	f__Bifidobacteriaceae	g__Bifidobacterium	s__Bifidobacterium thermophilum_A	0		0		0		0		0		0		0		0
GCF_002259645.1	99.45	p__Actinobacteriota	c__Actinomycetia	o__Actinomycetales	f__Bifidobacteriaceae	g__Bifidobacterium	s__Bifidobacterium tissieri	0		0		0		0		0		0		0		0
GCF_000741765.1	99.09	p__Actinobacteriota	c__Actinomycetia	o__Actinomycetales	f__Bifidobacteriaceae	g__Bifidobacterium	s__Bifidobacterium tsurumiense	0		0		0		0		0		0		0		0
GCF_001042655.1	99.55	p__Actinobacteriota	c__Actinomycetia	o__Actinomycetales	f__Bifidobacteriaceae	g__Bifidobacterium	s__Bifidobacterium vaginale	0		0		0		0		0		0		0		0
GCF_001563665.1	98.22	p__Actinobacteriota	c__Actinomycetia	o__Actinomycetales	f__Bifidobacteriaceae	g__Bifidobacterium	s__Bifidobacterium vaginale_A	0		0		0		0		0		0		0		0
GCF_001546455.1	99.55	p__Actinobacteriota	c__Actinomycetia	o__Actinomycetales	f__Bifidobacteriaceae	g__Bifidobacterium	s__Bifidobacterium vaginale_B	0		0		0		0		0		0		0		0
GCF_000263635.1	99.39	p__Actinobacteriota	c__Actinomycetia	o__Actinomycetales	f__Bifidobacteriaceae	g__Bifidobacterium	s__Bifidobacterium vaginale_C	0		0		0		0		0		0		0		0
GCF_001546485.1	99.39	p__Actinobacteriota	c__Actinomycetia	o__Actinomycetales	f__Bifidobacteriaceae	g__Bifidobacterium	s__Bifidobacterium vaginale_D	0		0		0		0		0		0		0		0
GCF_000263595.1	99.39	p__Actinobacteriota	c__Actinomycetia	o__Actinomycetales	f__Bifidobacteriaceae	g__Bifidobacterium	s__Bifidobacterium vaginale_E	0		0		0		0		0		0		0		0
GCF_002896555.1	98.57	p__Actinobacteriota	c__Actinomycetia	o__Actinomycetales	f__Bifidobacteriaceae	g__Bifidobacterium	s__Bifidobacterium vaginale_F	0		0		0		0		0		0		0		0
GCF_000025205.1	99.93	p__Actinobacteriota	c__Actinomycetia	o__Actinomycetales	f__Bifidobacteriaceae	g__Bifidobacterium	s__Bifidobacterium vaginale_G	0		0		0		0		0		0		0		0
GCF_003408845.1	98.14	p__Actinobacteriota	c__Actinomycetia	o__Actinomycetales	f__Bifidobacteriaceae	g__Bifidobacterium	s__Bifidobacterium vaginale_H	0		0		0		0		0		0		0		0
GCF_002234915.1	99.55	p__Actinobacteriota	c__Actinomycetia	o__Actinomycetales	f__Bifidobacteriaceae	g__Bifidobacterium	s__Bifidobacterium vansinderenii	0		0		0		0		0		0		0		0
GCF_003315615.1	94.73	p__Actinobacteriota	c__Actinomycetia	o__Actinomycetales	f__Bifidobacteriaceae	g__Bifidobacterium	s__Bifidobacterium xylocopae	0		0		0		0		0		0		0		0
GCF_001042675.1	99.77	p__Actinobacteriota	c__Actinomycetia	o__Actinomycetales	f__Bifidobacteriaceae	g__Parascardovia	s__Parascardovia denticolens	0		0		0		0		0		0		0		0
GCF_002259605.1	99.17	p__Actinobacteriota	c__Actinomycetia	o__Actinomycetales	f__Bifidobacteriaceae	g__Pseudoscardovia	s__Pseudoscardovia radai	0		0		0		0		0		0		0		0
GCA_002353815.1	99.58	p__Actinobacteriota	c__Actinomycetia	o__Actinomycetales	f__Bifidobacteriaceae	g__Pseudoscardovia	s__Pseudoscardovia sp002353815	0		0		0		0		0		0		0		0
GCF_002797875.1	100	p__Actinobacteriota	c__Actinomycetia	o__Actinomycetales	f__Bifidobacteriaceae	g__Pseudoscardovia	s__Pseudoscardovia suis	0		0		0		0		0		0		0		0
GCA_900314875.1	98.33	p__Actinobacteriota	c__Actinomycetia	o__Actinomycetales	f__Bifidobacteriaceae	g__RUG039	s__RUG039 sp900314875	0		0		0		0		0		0		0		0
GCF_001042695.1	99.3	p__Actinobacteriota	c__Actinomycetia	o__Actinomycetales	f__Bifidobacteriaceae	g__Scardovia	s__Scardovia inopinata	0		0		0		0		0		0		0		0
GCF_000269605.1	95.99	p__Actinobacteriota	c__Actinomycetia	o__Actinomycetales	f__Bifidobacteriaceae	g__Scardovia	s__Scardovia wiggsiae	0		0		0		0		0		0		0		0
GCF_000426445.1	99.71	p__Actinobacteriota	c__Actinomycetia	o__Actinomycetales	f__Brevibacteriaceae	g__Brevibacterium	s__Brevibacterium album	0		0		0		0		0		0		0		0
GCF_900169145.1	100	p__Actinobacteriota	c__Actinomycetia	o__Actinomycetales	f__Brevibacteriaceae	g__Brevibacterium	s__Brevibacterium antiquum	0		0		0		0		0		0		0		0
GCF_900169065.1	100	p__Actinobacteriota	c__Actinomycetia	o__Actinomycetales	f__Brevibacteriaceae	g__Brevibacterium	s__Brevibacterium aurantiacum	0		0		0		0		0		0		0		0
GCF_900169275.1	99.71	p__Actinobacteriota	c__Actinomycetia	o__Actinomycetales	f__Brevibacteriaceae	g__Brevibacterium	s__Brevibacterium casei	0		0		0		0		0		0		0		0
GCF_003315415.1	99.71	p__Actinobacteriota	c__Actinomycetia	o__Actinomycetales	f__Brevibacteriaceae	g__Brevibacterium	s__Brevibacterium celere_A	0		0		0		0		0		0		0		0
GCF_001570805.1	100	p__Actinobacteriota	c__Actinomycetia	o__Actinomycetales	f__Brevibacteriaceae	g__Brevibacterium	s__Brevibacterium epidermidis	0		0		0		0		0		0		0		0
GCF_900184225.1	99.71	p__Actinobacteriota	c__Actinomycetia	o__Actinomycetales	f__Brevibacteriaceae	g__Brevibacterium	s__Brevibacterium ihuae	0		0		0		0		0		0		0		0
GCF_900169265.1	100	p__Actinobacteriota	c__Actinomycetia	o__Actinomycetales	f__Brevibacteriaceae	g__Brevibacterium	s__Brevibacterium iodinum	0		0		0		0		0		0		0		0
GCF_900169175.1	99.71	p__Actinobacteriota	c__Actinomycetia	o__Actinomycetales	f__Brevibacteriaceae	g__Brevibacterium	s__Brevibacterium jeotgali	0		0		0		0		0		0		0		0
GCF_900169165.1	100	p__Actinobacteriota	c__Actinomycetia	o__Actinomycetales	f__Brevibacteriaceae	g__Brevibacterium	s__Brevibacterium linens	0		0		0		0		0		0		0		0
GCF_006385015.1	100	p__Actinobacteriota	c__Actinomycetia	o__Actinomycetales	f__Brevibacteriaceae	g__Brevibacterium	s__Brevibacterium linens_A	0		0		0		0		0		0		0		0
GCF_002871435.1	99.71	p__Actinobacteriota	c__Actinomycetia	o__Actinomycetales	f__Brevibacteriaceae	g__Brevibacterium	s__Brevibacterium luteolum	0		0		0		0		0		0		0		0
GCF_000178455.1	99.42	p__Actinobacteriota	c__Actinomycetia	o__Actinomycetales	f__Brevibacteriaceae	g__Brevibacterium	s__Brevibacterium mcbrellneri	0		0		0		0		0		0		0		0
GCF_001584615.1	98.26	p__Actinobacteriota	c__Actinomycetia	o__Actinomycetales	f__Brevibacteriaceae	g__Brevibacterium	s__Brevibacterium ravenspurgense	0		0		0		0		0		0		0		0
GCF_900105045.1	100	p__Actinobacteriota	c__Actinomycetia	o__Actinomycetales	f__Brevibacteriaceae	g__Brevibacterium	s__Brevibacterium sandarakinum	0		0		0		0		0		0		0		0
GCF_000285835.1	98.84	p__Actinobacteriota	c__Actinomycetia	o__Actinomycetales	f__Brevibacteriaceae	g__Brevibacterium	s__Brevibacterium senegalense	0		0		0		0		0		0		0		0
GCF_900105315.1	97.67	p__Actinobacteriota	c__Actinomycetia	o__Actinomycetales	f__Brevibacteriaceae	g__Brevibacterium	s__Brevibacterium siliguriense	0		0		0		0		0		0		0		0
GCF_001815905.1	98.26	p__Actinobacteriota	c__Actinomycetia	o__Actinomycetales	f__Brevibacteriaceae	g__Brevibacterium	s__Brevibacterium sp001815905	0		0		0		0		0		0		0		0
GCF_004745075.1	100	p__Actinobacteriota	c__Actinomycetia	o__Actinomycetales	f__Brevibacteriaceae	g__Brevibacterium	s__Brevibacterium sp004745075	0		0		0		0		0		0		0		0
GCF_004745485.1	99.71	p__Actinobacteriota	c__Actinomycetia	o__Actinomycetales	f__Brevibacteriaceae	g__Brevibacterium	s__Brevibacterium sp004745485	0		0		0		0		0		0		0		0
GCF_005280295.1	99.42	p__Actinobacteriota	c__Actinomycetia	o__Actinomycetales	f__Brevibacteriaceae	g__Brevibacterium	s__Brevibacterium sp005280295	0		0		0		0		0		0		0		0
GCF_006489205.1	100	p__Actinobacteriota	c__Actinomycetia	o__Actinomycetales	f__Brevibacteriaceae	g__Brevibacterium	s__Brevibacterium sp006489205	0		0		0		0		0		0		0		0
GCF_900169365.1	100	p__Actinobacteriota	c__Actinomycetia	o__Actinomycetales	f__Brevibacteriaceae	g__Brevibacterium	s__Brevibacterium sp900169365	0		0		0		0		0		0		0		0
GCF_900163715.1	98.64	p__Actinobacteriota	c__Actinomycetia	o__Actinomycetales	f__Brevibacteriaceae	g__Brevibacterium	s__Brevibacterium yomogidense	0		0		0		0		0		0		0		0
GCF_000767165.1	99.13	p__Actinobacteriota	c__Actinomycetia	o__Actinomycetales	f__Cellulomonadaceae	g__Actinotalea	s__Actinotalea bogoriensis	1	GCF_000767165.1_WP_232229816.1	1	GCF_000767165.1_WP_035062998.1	2	GCF_000767165.1_WP_035062413.1,GCF_000767165.1_WP_035063000.1	1	GCF_000767165.1_WP_052105661.1	1	GCF_000767165.1_WP_052105661.1	1	GCF_000767165.1_WP_052105661.1	1	GCF_000767165.1_WP_052105661.1	0
GCF_000767175.1	99.71	p__Actinobacteriota	c__Actinomycetia	o__Actinomycetales	f__Cellulomonadaceae	g__Actinotalea	s__Actinotalea carbonis	1	GCF_000767175.1_WP_229734596.1	1	GCF_000767175.1_WP_043609740.1	1	GCF_000767175.1_WP_043609743.1	1	GCF_000767175.1_WP_052426531.1	1	GCF_000767175.1_WP_052426531.1	1	GCF_000767175.1_WP_052426531.1	1	GCF_000767175.1_WP_052426531.1	0
GCA_000767215.1	99.42	p__Actinobacteriota	c__Actinomycetia	o__Actinomycetales	f__Cellulomonadaceae	g__Actinotalea	s__Actinotalea fermentans	1	GCA_000767215.1_KGM15545.1	1	GCA_000767215.1_KGM15546.1	1	GCA_000767215.1_KGM15547.1	1	GCA_000767215.1_KGM14606.1	1	GCA_000767215.1_KGM14606.1	1	GCA_000767215.1_KGM14606.1	1	GCA_000767215.1_KGM14606.1	0
GCF_000603945.1	100	p__Actinobacteriota	c__Actinomycetia	o__Actinomycetales	f__Cellulomonadaceae	g__Actinotalea	s__Actinotalea ferrariae	0		0		0		0		0		0		0		0
GCF_000526515.1	99.23	p__Actinobacteriota	c__Actinomycetia	o__Actinomycetales	f__Cellulomonadaceae	g__Actinotalea	s__Actinotalea sp000526515	1	GCF_000526515.1_WP_051480815.1	1	GCF_000526515.1_WP_024286280.1	1	GCF_000526515.1_WP_024286279.1	1	GCF_000526515.1_WP_024286282.1	1	GCF_000526515.1_WP_024286282.1	1	GCF_000526515.1_WP_024286282.1	1	GCF_000526515.1_WP_024286282.1	0
GCF_004306155.1	99.42	p__Actinobacteriota	c__Actinomycetia	o__Actinomycetales	f__Cellulomonadaceae	g__Cellulomonas	s__Cellulomonas biazotea	1	GCF_004306155.1_WP_130782637.1	1	GCF_004306155.1_WP_130782638.1	1	GCF_004306155.1_WP_174768694.1	1	GCF_004306155.1_WP_165446829.1	1	GCF_004306155.1_WP_165446829.1	1	GCF_004306155.1_WP_165446829.1	1	GCF_004306155.1_WP_165446829.1	0
GCF_006538745.1	99.42	p__Actinobacteriota	c__Actinomycetia	o__Actinomycetales	f__Cellulomonadaceae	g__Cellulomonas	s__Cellulomonas cellasea	1	GCF_006538745.1_WP_141372949.1	1	GCF_006538745.1_WP_141372937.1	1	GCF_006538745.1_WP_174774719.1	1	GCF_006538745.1_WP_141372936.1	1	GCF_006538745.1_WP_141372936.1	1	GCF_006538745.1_WP_141372936.1	1	GCF_006538745.1_WP_141372936.1	0
GCF_000212695.1	100	p__Actinobacteriota	c__Actinomycetia	o__Actinomycetales	f__Cellulomonadaceae	g__Cellulomonas	s__Cellulomonas fimi	1	GCF_000212695.1_WP_013769859.1	1	GCF_000212695.1_WP_013769860.1	1	GCF_000212695.1_WP_013769861.1	1	GCF_000212695.1_WP_013769858.1	1	GCF_000212695.1_WP_013769858.1	1	GCF_000212695.1_WP_013769858.1	1	GCF_000212695.1_WP_013769858.1	0
GCF_000092865.1	100	p__Actinobacteriota	c__Actinomycetia	o__Actinomycetales	f__Cellulomonadaceae	g__Cellulomonas	s__Cellulomonas flavigena	0		0		0		0		0		0		0		0
GCF_006538725.1	100	p__Actinobacteriota	c__Actinomycetia	o__Actinomycetales	f__Cellulomonadaceae	g__Cellulomonas	s__Cellulomonas gelida	1	GCF_006538725.1_WP_048344598.1	1	GCF_006538725.1_WP_048344586.1	1	GCF_006538725.1_WP_174773472.1	1	GCF_006538725.1_WP_048344587.1	1	GCF_006538725.1_WP_048344587.1	1	GCF_006538725.1_WP_048344587.1	1	GCF_006538725.1_WP_048344587.1	0
GCF_000218545.1	100	p__Actinobacteriota	c__Actinomycetia	o__Actinomycetales	f__Cellulomonadaceae	g__Cellulomonas	s__Cellulomonas gilvus	1	GCF_000218545.1_WP_013882522.1	1	GCF_000218545.1_WP_013882523.1	1	GCF_000218545.1_WP_013882524.1	1	GCF_000218545.1_WP_013882521.1	1	GCF_000218545.1_WP_013882521.1	1	GCF_000218545.1_WP_013882521.1	1	GCF_000218545.1_WP_013882521.1	0
GCA_005239125.1	99.71	p__Actinobacteriota	c__Actinomycetia	o__Actinomycetales	f__Cellulomonadaceae	g__Cellulomonas	s__Cellulomonas hominis	1	GCA_005239125.1_TKR22283.1	1	GCA_005239125.1_TKR22278.1	1	GCA_005239125.1_TKR22279.1	1	GCA_005239125.1_TKR21824.1	1	GCA_005239125.1_TKR21824.1	1	GCA_005239125.1_TKR21824.1	1	GCA_005239125.1_TKR21824.1	0
GCF_001552375.1	99.81	p__Actinobacteriota	c__Actinomycetia	o__Actinomycetales	f__Cellulomonadaceae	g__Cellulomonas	s__Cellulomonas iranensis	1	GCF_001552375.1_WP_082740269.1	1	GCF_001552375.1_WP_046530123.1	1	GCF_001552375.1_WP_046530124.1	1	GCF_001552375.1_WP_070320585.1	1	GCF_001552375.1_WP_070320585.1	1	GCF_001552375.1_WP_070320585.1	1	GCF_001552375.1_WP_070320585.1	0
GCF_900111925.1	99.42	p__Actinobacteriota	c__Actinomycetia	o__Actinomycetales	f__Cellulomonadaceae	g__Cellulomonas	s__Cellulomonas marina	1	GCF_900111925.1_WP_203708992.1	1	GCF_900111925.1_WP_090034792.1	1	GCF_900111925.1_WP_090034818.1	1	GCF_900111925.1_WP_090035311.1	1	GCF_900111925.1_WP_090035311.1	1	GCF_900111925.1_WP_090035311.1	1	GCF_900111925.1_WP_090035311.1	0
GCF_000312005.1	95.86	p__Actinobacteriota	c__Actinomycetia	o__Actinomycetales	f__Cellulomonadaceae	g__Cellulomonas	s__Cellulomonas massiliensis	1	GCF_000312005.1_WP_019136080.1	1	GCF_000312005.1_WP_019136081.1	1	GCF_000312005.1_WP_019136082.1	0		0		0		0		0
GCF_006386485.1	100	p__Actinobacteriota	c__Actinomycetia	o__Actinomycetales	f__Cellulomonadaceae	g__Cellulomonas	s__Cellulomonas oligotrophica	1	GCF_006386485.1_WP_140460735.1	1	GCF_006386485.1_WP_140460676.1	1	GCF_006386485.1_WP_140460734.1	1	GCF_006386485.1_WP_140460677.1	1	GCF_006386485.1_WP_140460677.1	1	GCF_006386485.1_WP_140460677.1	1	GCF_006386485.1_WP_140460677.1	0
GCF_000426185.1	99.71	p__Actinobacteriota	c__Actinomycetia	o__Actinomycetales	f__Cellulomonadaceae	g__Cellulomonas	s__Cellulomonas sp000426185	1	GCF_000426185.1_WP_231384299.1	1	GCF_000426185.1_WP_028050737.1	1	GCF_000426185.1_WP_028050738.1	1	GCF_000426185.1_WP_028050735.1	1	GCF_000426185.1_WP_028050735.1	1	GCF_000426185.1_WP_028050735.1	1	GCF_000426185.1_WP_028050735.1	0
GCF_000688475.1	100	p__Actinobacteriota	c__Actinomycetia	o__Actinomycetales	f__Cellulomonadaceae	g__Cellulomonas	s__Cellulomonas sp000688475	1	GCF_000688475.1_WP_034623678.1	1	GCF_000688475.1_WP_028048023.1	1	GCF_000688475.1_WP_028048024.1	1	GCF_000688475.1_WP_028048022.1	1	GCF_000688475.1_WP_028048022.1	1	GCF_000688475.1_WP_028048022.1	1	GCF_000688475.1_WP_028048022.1	0
GCF_000708885.1	100	p__Actinobacteriota	c__Actinomycetia	o__Actinomycetales	f__Cellulomonadaceae	g__Cellulomonas	s__Cellulomonas sp000708885	0		0		0		0		0		0		0		0
GCF_001424125.1	100	p__Actinobacteriota	c__Actinomycetia	o__Actinomycetales	f__Cellulomonadaceae	g__Cellulomonas	s__Cellulomonas sp001424125	0		0		0		0		0		0		0		0
GCF_001424195.1	100	p__Actinobacteriota	c__Actinomycetia	o__Actinomycetales	f__Cellulomonadaceae	g__Cellulomonas	s__Cellulomonas sp001424195	0		0		0		0		0		0		0		0
GCF_001426705.1	100	p__Actinobacteriota	c__Actinomycetia	o__Actinomycetales	f__Cellulomonadaceae	g__Cellulomonas	s__Cellulomonas sp001426705	0		0		0		0		0		0		0		0
GCA_001429255.1	100	p__Actinobacteriota	c__Actinomycetia	o__Actinomycetales	f__Cellulomonadaceae	g__Cellulomonas	s__Cellulomonas sp001429255	0		0		0		0		0		0		0		0
GCF_001462455.1	100	p__Actinobacteriota	c__Actinomycetia	o__Actinomycetales	f__Cellulomonadaceae	g__Cellulomonas	s__Cellulomonas sp001462455	1	GCF_001462455.1_WP_062101793.1	1	GCF_001462455.1_WP_062101794.1	1	GCF_001462455.1_WP_062101795.1	1	GCF_001462455.1_WP_062101792.1	1	GCF_001462455.1_WP_062101792.1	1	GCF_001462455.1_WP_062101792.1	1	GCF_001462455.1_WP_062101792.1	0
GCA_001898175.1	98.94	p__Actinobacteriota	c__Actinomycetia	o__Actinomycetales	f__Cellulomonadaceae	g__Cellulomonas	s__Cellulomonas sp001898175	1	GCA_001898175.1_OJV81260.1	1	GCA_001898175.1_OJV80691.1	1	GCA_001898175.1_OJV81259.1	1	GCA_001898175.1_OJV80692.1	1	GCA_001898175.1_OJV80692.1	1	GCA_001898175.1_OJV80692.1	1	GCA_001898175.1_OJV80692.1	0
GCA_001898185.1	99.37	p__Actinobacteriota	c__Actinomycetia	o__Actinomycetales	f__Cellulomonadaceae	g__Cellulomonas	s__Cellulomonas sp001898185	1	GCA_001898185.1_OJV60185.1	1	GCA_001898185.1_OJV60001.1	1	GCA_001898185.1_OJV60184.1	1	GCA_001898185.1_OJV60002.1	1	GCA_001898185.1_OJV60002.1	1	GCA_001898185.1_OJV60002.1	1	GCA_001898185.1_OJV60002.1	0
GCA_002441315.1	86.15	p__Actinobacteriota	c__Actinomycetia	o__Actinomycetales	f__Cellulomonadaceae	g__Cellulomonas	s__Cellulomonas sp002441315	1	GCA_002441315.1_DJVS01000093.1_11	1	GCA_002441315.1_DJVS01000093.1_10	1	GCA_002441315.1_DJVS01000093.1_9	1	GCA_002441315.1_DJVS01000093.1_12	1	GCA_002441315.1_DJVS01000093.1_12	1	GCA_002441315.1_DJVS01000093.1_12	1	GCA_002441315.1_DJVS01000093.1_12	0
GCF_003115775.1	97.4	p__Actinobacteriota	c__Actinomycetia	o__Actinomycetales	f__Cellulomonadaceae	g__Cellulomonas	s__Cellulomonas sp003115775	1	GCF_003115775.1_WP_242448340.1	1	GCF_003115775.1_WP_109131731.1	1	GCF_003115775.1_WP_197711371.1	1	GCF_003115775.1_WP_109131730.1	1	GCF_003115775.1_WP_109131730.1	1	GCF_003115775.1_WP_109131730.1	1	GCF_003115775.1_WP_109131730.1	0
GCF_003470205.1	98.55	p__Actinobacteriota	c__Actinomycetia	o__Actinomycetales	f__Cellulomonadaceae	g__Cellulomonas	s__Cellulomonas sp003470205	1	GCF_003470205.1_WP_118765914.1	1	GCF_003470205.1_WP_118765915.1	1	GCF_003470205.1_WP_118765918.1	1	GCF_003470205.1_WP_118765913.1	1	GCF_003470205.1_WP_118765913.1	1	GCF_003470205.1_WP_118765913.1	1	GCF_003470205.1_WP_118765913.1	0
GCF_003696205.1	99.13	p__Actinobacteriota	c__Actinomycetia	o__Actinomycetales	f__Cellulomonadaceae	g__Cellulomonas	s__Cellulomonas sp003696205	1	GCF_003696205.1_WP_122151203.1	1	GCF_003696205.1_WP_122151204.1	1	GCF_003696205.1_WP_122151205.1	1	GCF_003696205.1_WP_122151426.1	1	GCF_003696205.1_WP_122151426.1	1	GCF_003696205.1_WP_122151426.1	1	GCF_003696205.1_WP_122151426.1	0
GCF_003755175.1	100	p__Actinobacteriota	c__Actinomycetia	o__Actinomycetales	f__Cellulomonadaceae	g__Cellulomonas	s__Cellulomonas sp003755175	1	GCF_003755175.1_WP_123371381.1	1	GCF_003755175.1_WP_123371379.1	1	GCF_003755175.1_WP_123371377.1	1	GCF_003755175.1_WP_123371382.1	1	GCF_003755175.1_WP_123371382.1	1	GCF_003755175.1_WP_123371382.1	1	GCF_003755175.1_WP_123371382.1	0
GCF_003851725.1	100	p__Actinobacteriota	c__Actinomycetia	o__Actinomycetales	f__Cellulomonadaceae	g__Cellulomonas	s__Cellulomonas sp003851725	1	GCF_003851725.1_WP_124343581.1	1	GCF_003851725.1_WP_124343582.1	1	GCF_003851725.1_WP_124343584.1	1	GCF_003851725.1_WP_124343580.1	1	GCF_003851725.1_WP_124343580.1	1	GCF_003851725.1_WP_124343580.1	1	GCF_003851725.1_WP_124343580.1	0
GCF_004123805.1	95.95	p__Actinobacteriota	c__Actinomycetia	o__Actinomycetales	f__Cellulomonadaceae	g__Cellulomonas	s__Cellulomonas sp004123805	1	GCF_004123805.1_WP_129339553.1	1	GCF_004123805.1_WP_129339554.1	1	GCF_004123805.1_WP_129339558.1	1	GCF_004123805.1_WP_164984025.1	1	GCF_004123805.1_WP_164984025.1	1	GCF_004123805.1_WP_164984025.1	1	GCF_004123805.1_WP_164984025.1	0
GCF_004168625.1	100	p__Actinobacteriota	c__Actinomycetia	o__Actinomycetales	f__Cellulomonadaceae	g__Cellulomonas	s__Cellulomonas sp004168625	1	GCF_004168625.1_WP_130103637.1	1	GCF_004168625.1_WP_130103636.1	1	GCF_004168625.1_WP_130103635.1	1	GCF_004168625.1_WP_130103638.1	1	GCF_004168625.1_WP_130103638.1	1	GCF_004168625.1_WP_130103638.1	1	GCF_004168625.1_WP_130103638.1	0
GCF_004798685.1	100	p__Actinobacteriota	c__Actinomycetia	o__Actinomycetales	f__Cellulomonadaceae	g__Cellulomonas	s__Cellulomonas sp004798685	0		0		0		0		0		0		0		0
GCF_004886325.1	100	p__Actinobacteriota	c__Actinomycetia	o__Actinomycetales	f__Cellulomonadaceae	g__Cellulomonas	s__Cellulomonas sp004886325	1	GCF_004886325.1_WP_168800508.1	1	GCF_004886325.1_WP_136518509.1	1	GCF_004886325.1_WP_136518510.1	1	GCF_004886325.1_WP_136518507.1	1	GCF_004886325.1_WP_136518507.1	1	GCF_004886325.1_WP_136518507.1	1	GCF_004886325.1_WP_136518507.1	0
GCF_006715865.1	100	p__Actinobacteriota	c__Actinomycetia	o__Actinomycetales	f__Cellulomonadaceae	g__Cellulomonas	s__Cellulomonas sp006715865	1	GCF_006715865.1_WP_142163124.1	1	GCF_006715865.1_WP_140460676.1	1	GCF_006715865.1_WP_142163122.1	1	GCF_006715865.1_WP_142158062.1	1	GCF_006715865.1_WP_142158062.1	1	GCF_006715865.1_WP_142158062.1	1	GCF_006715865.1_WP_142158062.1	0
GCF_900114185.1	100	p__Actinobacteriota	c__Actinomycetia	o__Actinomycetales	f__Cellulomonadaceae	g__Cellulomonas	s__Cellulomonas sp900114185	0		0		0		0		0		0		0		0
GCF_900046455.1	99.71	p__Actinobacteriota	c__Actinomycetia	o__Actinomycetales	f__Cellulomonadaceae	g__Cellulomonas	s__Cellulomonas timonensis	1	GCF_900046455.1_WP_066585297.1	1	GCF_900046455.1_WP_066585296.1	1	GCF_900046455.1_WP_234346596.1	1	GCF_900046455.1_WP_066585298.1	1	GCF_900046455.1_WP_066585298.1	1	GCF_900046455.1_WP_066585298.1	1	GCF_900046455.1_WP_066585298.1	0
GCF_006538705.1	99.71	p__Actinobacteriota	c__Actinomycetia	o__Actinomycetales	f__Cellulomonadaceae	g__Cellulomonas	s__Cellulomonas uda	0		0		0		0		0		0		0		0
GCF_006539945.1	100	p__Actinobacteriota	c__Actinomycetia	o__Actinomycetales	f__Cellulomonadaceae	g__Cellulosimicrobium	s__Cellulosimicrobium cellulans	0		0		0		0		0		0		0		0
GCF_001722485.1	99.23	p__Actinobacteriota	c__Actinomycetia	o__Actinomycetales	f__Cellulomonadaceae	g__Cellulosimicrobium	s__Cellulosimicrobium cellulans_A	1	GCF_001722485.1_WP_069387905.1	1	GCF_001722485.1_WP_069387904.1	1	GCF_001722485.1_WP_069387903.1	1	GCF_001722485.1_WP_069388188.1	1	GCF_001722485.1_WP_069388188.1	1	GCF_001722485.1_WP_069388188.1	1	GCF_001722485.1_WP_069388188.1	0
GCF_900177495.1	100	p__Actinobacteriota	c__Actinomycetia	o__Actinomycetales	f__Cellulomonadaceae	g__Cellulosimicrobium	s__Cellulosimicrobium cellulans_B	0		0		0		0		0		0		0		0
GCF_002162335.1	100	p__Actinobacteriota	c__Actinomycetia	o__Actinomycetales	f__Cellulomonadaceae	g__Cellulosimicrobium	s__Cellulosimicrobium cellulans_D	0		0		0		0		0		0		0		0
GCF_001019615.1	99.42	p__Actinobacteriota	c__Actinomycetia	o__Actinomycetales	f__Cellulomonadaceae	g__Cellulosimicrobium	s__Cellulosimicrobium cellulans_E	0		0		0		0		0		0		0		0
GCF_003052455.1	100	p__Actinobacteriota	c__Actinomycetia	o__Actinomycetales	f__Cellulomonadaceae	g__Cellulosimicrobium	s__Cellulosimicrobium cinnabarinum	1	GCF_003052455.1_NZ_QAPD01000037.1_20	1	GCF_003052455.1_NZ_QAPD01000037.1_19	1	GCF_003052455.1_NZ_QAPD01000037.1_18	1	GCF_003052455.1_NZ_QAPD01000037.1_21	1	GCF_003052455.1_NZ_QAPD01000037.1_21	1	GCF_003052455.1_NZ_QAPD01000037.1_21	1	GCF_003052455.1_NZ_QAPD01000037.1_21	0
GCF_004519295.1	100	p__Actinobacteriota	c__Actinomycetia	o__Actinomycetales	f__Cellulomonadaceae	g__Cellulosimicrobium	s__Cellulosimicrobium funkei	1	GCF_004519295.1_WP_061266701.1	1	GCF_004519295.1_WP_021482560.1	1	GCF_004519295.1_WP_043657044.1	1	GCF_004519295.1_WP_061266700.1	1	GCF_004519295.1_WP_061266700.1	1	GCF_004519295.1_WP_061266700.1	1	GCF_004519295.1_WP_061266700.1	0
GCF_001942335.1	91.67	p__Actinobacteriota	c__Actinomycetia	o__Actinomycetales	f__Cellulomonadaceae	g__Cellulosimicrobium	s__Cellulosimicrobium sp001942335	1	GCF_001942335.1_WP_255371733.1	1	GCF_001942335.1_WP_075827860.1	1	GCF_001942335.1_WP_075827859.1	1	GCF_001942335.1_WP_075827861.1	1	GCF_001942335.1_WP_075827861.1	1	GCF_001942335.1_WP_075827861.1	1	GCF_001942335.1_WP_075827861.1	0
GCF_003946865.1	100	p__Actinobacteriota	c__Actinomycetia	o__Actinomycetales	f__Cellulomonadaceae	g__CFH-30434	s__CFH-30434 sp003946865	0		0		0		0		0		0		0		0
GCF_900113055.1	99.71	p__Actinobacteriota	c__Actinomycetia	o__Actinomycetales	f__Cellulomonadaceae	g__Flavimobilis	s__Flavimobilis marinus	1	GCF_900113055.1_WP_093378567.1	1	GCF_900113055.1_WP_093377772.1	1	GCF_900113055.1_WP_093377770.1	1	GCF_900113055.1_WP_093377775.1	1	GCF_900113055.1_WP_093377775.1	1	GCF_900113055.1_WP_093377775.1	1	GCF_900113055.1_WP_093377775.1	0
GCF_900240335.1	99.52	p__Actinobacteriota	c__Actinomycetia	o__Actinomycetales	f__Cellulomonadaceae	g__Flavimobilis	s__Flavimobilis massiliensis	1	GCF_900240335.1_WP_242493818.1	1	GCF_900240335.1_WP_102510155.1	1	GCF_900240335.1_WP_242493819.1	1	GCF_900240335.1_WP_207204614.1	1	GCF_900240335.1_WP_207204614.1	1	GCF_900240335.1_WP_207204614.1	1	GCF_900240335.1_WP_207204614.1	0
GCF_002564025.1	99.71	p__Actinobacteriota	c__Actinomycetia	o__Actinomycetales	f__Cellulomonadaceae	g__Flavimobilis	s__Flavimobilis soli	1	GCF_002564025.1_WP_098458483.1	1	GCF_002564025.1_WP_098458484.1	1	GCF_002564025.1_WP_098458485.1	1	GCF_002564025.1_WP_098458482.1	1	GCF_002564025.1_WP_098458482.1	1	GCF_002564025.1_WP_098458482.1	1	GCF_002564025.1_WP_098458482.1	0
GCF_001636295.1	100	p__Actinobacteriota	c__Actinomycetia	o__Actinomycetales	f__Cellulomonadaceae	g__Isoptericola	s__Isoptericola dokdonensis	0		0		0		0		0		0		0		0
GCF_003003075.1	100	p__Actinobacteriota	c__Actinomycetia	o__Actinomycetales	f__Cellulomonadaceae	g__Isoptericola	s__Isoptericola halotolerans	0		0		0		0		0		0		0		0
GCF_002563715.1	100	p__Actinobacteriota	c__Actinomycetia	o__Actinomycetales	f__Cellulomonadaceae	g__Isoptericola	s__Isoptericola jiangsuensis	0		0		0		0		0		0		0		0
GCF_001750215.1	95.3	p__Actinobacteriota	c__Actinomycetia	o__Actinomycetales	f__Cellulomonadaceae	g__Isoptericola_A	s__Isoptericola_A variabilis_A	1	GCF_001750215.1_WP_069984732.1	1	GCF_001750215.1_WP_069984733.1	1	GCF_001750215.1_WP_069984734.1	0		0		0		0		0
GCF_000215105.1	100	p__Actinobacteriota	c__Actinomycetia	o__Actinomycetales	f__Cellulomonadaceae	g__Isoptericola_B	s__Isoptericola_B variabilis_A	0		0		0		0		0		0		0		0
GCF_003244315.1	99.42	p__Actinobacteriota	c__Actinomycetia	o__Actinomycetales	f__Cellulomonadaceae	g__Isoptericola_C	s__Isoptericola_C variabilis_A	1	GCF_003244315.1_WP_245885653.1	1	GCF_003244315.1_WP_111249997.1	1	GCF_003244315.1_WP_179950931.1	1	GCF_003244315.1_WP_111249995.1	1	GCF_003244315.1_WP_111249995.1	1	GCF_003244315.1_WP_111249995.1	1	GCF_003244315.1_WP_111249995.1	0
GCF_000024065.1	100	p__Actinobacteriota	c__Actinomycetia	o__Actinomycetales	f__Cellulomonadaceae	g__Jonesia	s__Jonesia denitrificans	1	GCF_000024065.1_WP_015772277.1	1	GCF_000024065.1_WP_015772276.1	1	GCF_000024065.1_WP_015772275.1	1	GCF_000024065.1_WP_015772278.1	1	GCF_000024065.1_WP_015772278.1	1	GCF_000024065.1_WP_015772278.1	1	GCF_000024065.1_WP_015772278.1	0
GCF_000423205.1	100	p__Actinobacteriota	c__Actinomycetia	o__Actinomycetales	f__Cellulomonadaceae	g__Jonesia	s__Jonesia quinghaiensis	1	GCF_000423205.1_WP_029068272.1	1	GCF_000423205.1_WP_029068273.1	1	GCF_000423205.1_WP_029068274.1	1	GCF_000423205.1_WP_029068271.1	1	GCF_000423205.1_WP_029068271.1	1	GCF_000423205.1_WP_029068271.1	1	GCF_000423205.1_WP_029068271.1	0
GCF_900167525.1	100	p__Actinobacteriota	c__Actinomycetia	o__Actinomycetales	f__Cellulomonadaceae	g__Krasilnikoviella	s__Krasilnikoviella flava	0		0		0		0		0		0		0		0
GCF_002798015.1	100	p__Actinobacteriota	c__Actinomycetia	o__Actinomycetales	f__Cellulomonadaceae	g__Luteimicrobium	s__Luteimicrobium subarcticum	0		0		0		0		0		0		0		0
GCF_003814695.1	100	p__Actinobacteriota	c__Actinomycetia	o__Actinomycetales	f__Cellulomonadaceae	g__Myceligenerans	s__Myceligenerans xiligouense	0		0		0		0		0		0		0		0
GCF_001692445.1	100	p__Actinobacteriota	c__Actinomycetia	o__Actinomycetales	f__Cellulomonadaceae	g__Oerskovia	s__Oerskovia enterophila	0		0		0		0		0		0		0		0
GCF_005937995.1	100	p__Actinobacteriota	c__Actinomycetia	o__Actinomycetales	f__Cellulomonadaceae	g__Oerskovia	s__Oerskovia sp005937995	1	GCF_005937995.1_WP_138825756.1	1	GCF_005937995.1_WP_030152072.1	1	GCF_005937995.1_WP_138825754.1	1	GCF_005937995.1_WP_138825758.1	1	GCF_005937995.1_WP_138825758.1	1	GCF_005937995.1_WP_138825758.1	1	GCF_005937995.1_WP_138825758.1	0
GCF_000718325.1	100	p__Actinobacteriota	c__Actinomycetia	o__Actinomycetales	f__Cellulomonadaceae	g__Oerskovia	s__Oerskovia turbata	1	GCF_000718325.1_WP_030152073.1	1	GCF_000718325.1_WP_030152072.1	1	GCF_000718325.1_WP_030152071.1	1	GCF_000718325.1_WP_051703089.1	1	GCF_000718325.1_WP_051703089.1	1	GCF_000718325.1_WP_051703089.1	1	GCF_000718325.1_WP_051703089.1	0
GCF_000701465.1	100	p__Actinobacteriota	c__Actinomycetia	o__Actinomycetales	f__Cellulomonadaceae	g__Paraoerskovia	s__Paraoerskovia marina	0		0		0		0		0		0		0		0
GCF_000515355.1	81.74	p__Actinobacteriota	c__Actinomycetia	o__Actinomycetales	f__Cellulomonadaceae	g__Promicromonospora	s__Promicromonospora kroppenstedtii	0		0		0		0		0		0		0		0
GCF_003058225.1	100	p__Actinobacteriota	c__Actinomycetia	o__Actinomycetales	f__Cellulomonadaceae	g__Promicromonospora	s__Promicromonospora sp003058225	0		0		0		0		0		0		0		0
GCF_900608595.1	97.69	p__Actinobacteriota	c__Actinomycetia	o__Actinomycetales	f__Cellulomonadaceae	g__Promicromonospora	s__Promicromonospora sp900608595	0		0		0		0		0		0		0		0
GCF_003096495.1	100	p__Actinobacteriota	c__Actinomycetia	o__Actinomycetales	f__Cellulomonadaceae	g__Promicromonospora	s__Promicromonospora sukumoe_A	0		0		0		0		0		0		0		0
GCF_000385135.1	100	p__Actinobacteriota	c__Actinomycetia	o__Actinomycetales	f__Cellulomonadaceae	g__Promicromonospora	s__Promicromonospora sukumoe_B	0		0		0		0		0		0		0		0
GCF_003550025.1	100	p__Actinobacteriota	c__Actinomycetia	o__Actinomycetales	f__Cellulomonadaceae	g__Promicromonospora	s__Promicromonospora thailandica	0		0		0		0		0		0		0		0
GCF_006716265.1	98.27	p__Actinobacteriota	c__Actinomycetia	o__Actinomycetales	f__Cellulomonadaceae	g__Rarobacter	s__Rarobacter faecitabidus	0		0		0		0		0		0		0		0
GCF_006715765.1	98.84	p__Actinobacteriota	c__Actinomycetia	o__Actinomycetales	f__Cellulomonadaceae	g__Rarobacter	s__Rarobacter incanus	0		0		0		0		0		0		0		0
GCF_900188465.1	98.51	p__Actinobacteriota	c__Actinomycetia	o__Actinomycetales	f__Cellulomonadaceae	g__Rarobacter	s__Rarobacter sp900188465	0		0		0		0		0		0		0		0
GCF_002564005.1	99.13	p__Actinobacteriota	c__Actinomycetia	o__Actinomycetales	f__Cellulomonadaceae	g__Sanguibacter	s__Sanguibacter antarcticus	1	GCF_002564005.1_WP_098456213.1	1	GCF_002564005.1_WP_098453649.1	1	GCF_002564005.1_WP_098453650.1	1	GCF_002564005.1_WP_098453648.1	1	GCF_002564005.1_WP_098453648.1	1	GCF_002564005.1_WP_098453648.1	1	GCF_002564005.1_WP_098453648.1	0
GCF_900096585.1	100	p__Actinobacteriota	c__Actinomycetia	o__Actinomycetales	f__Cellulomonadaceae	g__Sanguibacter	s__Sanguibacter gelidistatuariae	1	GCF_900096585.1_WP_245701142.1	1	GCF_900096585.1_WP_093183487.1	1	GCF_900096585.1_WP_093183489.1	1	GCF_900096585.1_WP_093183485.1	1	GCF_900096585.1_WP_093183485.1	1	GCF_900096585.1_WP_093183485.1	1	GCF_900096585.1_WP_093183485.1	0
GCF_000024925.1	100	p__Actinobacteriota	c__Actinomycetia	o__Actinomycetales	f__Cellulomonadaceae	g__Sanguibacter	s__Sanguibacter keddieii	1	GCF_000024925.1_WP_012868071.1	1	GCF_000024925.1_WP_012868070.1	1	GCF_000024925.1_WP_012868069.1	1	GCF_000024925.1_WP_012868072.1	1	GCF_000024925.1_WP_012868072.1	1	GCF_000024925.1_WP_012868072.1	1	GCF_000024925.1_WP_012868072.1	0
GCF_001425965.1	100	p__Actinobacteriota	c__Actinomycetia	o__Actinomycetales	f__Cellulomonadaceae	g__Sanguibacter	s__Sanguibacter sp001425965	1	GCF_001425965.1_WP_056130560.1	1	GCF_001425965.1_WP_056128301.1	1	GCF_001425965.1_WP_056128305.1	1	GCF_001425965.1_WP_056128298.1	1	GCF_001425965.1_WP_056128298.1	1	GCF_001425965.1_WP_056128298.1	1	GCF_001425965.1_WP_056128298.1	0
GCF_001552735.1	100	p__Actinobacteriota	c__Actinomycetia	o__Actinomycetales	f__Cellulomonadaceae	g__Sanguibacter	s__Sanguibacter suarezii	1	GCF_001552735.1_WP_066465446.1	1	GCF_001552735.1_WP_066465444.1	1	GCF_001552735.1_WP_066465442.1	1	GCF_001552735.1_WP_066465448.1	1	GCF_001552735.1_WP_066465448.1	1	GCF_001552735.1_WP_066465448.1	1	GCF_001552735.1_WP_066465448.1	0
GCF_002797595.1	100	p__Actinobacteriota	c__Actinomycetia	o__Actinomycetales	f__Cellulomonadaceae	g__Sediminihabitans	s__Sediminihabitans luteus	0		0		0		0		0		0		0		0
GCF_003752595.1	100	p__Actinobacteriota	c__Actinomycetia	o__Actinomycetales	f__Cellulomonadaceae	g__Sediminihabitans	s__Sediminihabitans sp003752595	0		0		0		0		0		0		0		0
GCF_000312125.1	97.21	p__Actinobacteriota	c__Actinomycetia	o__Actinomycetales	f__Cellulomonadaceae	g__Timonella	s__Timonella senegalensis	1	GCF_000312125.1_WP_040595018.1	1	GCF_000312125.1_WP_019148406.1	1	GCF_000312125.1_WP_019148407.1	1	GCF_000312125.1_WP_019148404.1	1	GCF_000312125.1_WP_019148404.1	1	GCF_000312125.1_WP_019148404.1	1	GCF_000312125.1_WP_019148404.1	0
GCA_002376595.1	70.68	p__Actinobacteriota	c__Actinomycetia	o__Actinomycetales	f__Cellulomonadaceae	g__Timonella	s__Timonella sp002376595	0		0		0		0		0		0		0		0
GCF_000024965.1	100	p__Actinobacteriota	c__Actinomycetia	o__Actinomycetales	f__Cellulomonadaceae	g__Xylanimonas	s__Xylanimonas cellulosilytica	0		0		0		0		0		0		0		0
GCA_001592145.1	100	p__Actinobacteriota	c__Actinomycetia	o__Actinomycetales	f__Cellulomonadaceae	g__Xylanimonas	s__Xylanimonas pachnodae	0		0		0		0		0		0		0		0
GCF_004135345.1	97.67	p__Actinobacteriota	c__Actinomycetia	o__Actinomycetales	f__Cellulomonadaceae	g__Xylanimonas	s__Xylanimonas sp004135345	0		0		0		0		0		0		0		0
GCF_004135385.1	99.13	p__Actinobacteriota	c__Actinomycetia	o__Actinomycetales	f__Cellulomonadaceae	g__Xylanimonas	s__Xylanimonas sp004135385	0		0		0		0		0		0		0		0
GCF_004216535.1	100	p__Actinobacteriota	c__Actinomycetia	o__Actinomycetales	f__Cellulomonadaceae	g__Xylanimonas	s__Xylanimonas ulmi	0		0		0		0		0		0		0		0
GCF_000975095.1	97.11	p__Actinobacteriota	c__Actinomycetia	o__Actinomycetales	f__Demequinaceae	g__Demequina	s__Demequina aestuarii	1	GCF_000975095.1_WP_062137974.1	1	GCF_000975095.1_WP_062137977.1	1	GCF_000975095.1_WP_062137982.1	1	GCF_000975095.1_WP_062137970.1	1	GCF_000975095.1_WP_062137970.1	1	GCF_000975095.1_WP_062137970.1	1	GCF_000975095.1_WP_062137970.1	0
GCF_000975135.1	97.69	p__Actinobacteriota	c__Actinomycetia	o__Actinomycetales	f__Demequinaceae	g__Demequina	s__Demequina aurantiaca	0		0		0		0		0		0		0		0
GCF_000975035.1	97.69	p__Actinobacteriota	c__Actinomycetia	o__Actinomycetales	f__Demequinaceae	g__Demequina	s__Demequina flava	0		0		0		0		0		0		0		0
GCF_000971115.1	97.69	p__Actinobacteriota	c__Actinomycetia	o__Actinomycetales	f__Demequinaceae	g__Demequina	s__Demequina gelatinilytica	1	GCF_000971115.1_WP_062517474.1	1	GCF_000971115.1_WP_062517473.1	1	GCF_000971115.1_WP_062517472.1	1	GCF_000971115.1_WP_062517475.1	1	GCF_000971115.1_WP_062517475.1	1	GCF_000971115.1_WP_062517475.1	1	GCF_000971115.1_WP_062517475.1	0
GCF_000975155.1	97.69	p__Actinobacteriota	c__Actinomycetia	o__Actinomycetales	f__Demequinaceae	g__Demequina	s__Demequina globuliformis	0		0		0		0		0		0		0		0
GCF_000971395.1	97.11	p__Actinobacteriota	c__Actinomycetia	o__Actinomycetales	f__Demequinaceae	g__Demequina	s__Demequina iriomotensis	1	GCF_000971395.1_WP_062382483.1	1	GCF_000971395.1_WP_062382480.1	1	GCF_000971395.1_WP_062382476.1	1	GCF_000971395.1_WP_062382487.1	1	GCF_000971395.1_WP_062382487.1	1	GCF_000971395.1_WP_062382487.1	1	GCF_000971395.1_WP_062382487.1	0
GCA_003246255.1	95.38	p__Actinobacteriota	c__Actinomycetia	o__Actinomycetales	f__Demequinaceae	g__Demequina	s__Demequina lutea_A	1	GCA_003246255.1_QKAX01000011.1_10	1	GCA_003246255.1_QKAX01000011.1_9	1	GCA_003246255.1_QKAX01000011.1_8	1	GCA_003246255.1_QKAX01000011.1_11	1	GCA_003246255.1_QKAX01000011.1_11	1	GCA_003246255.1_QKAX01000011.1_11	1	GCA_003246255.1_QKAX01000011.1_11	0
GCF_000975075.1	78.61	p__Actinobacteriota	c__Actinomycetia	o__Actinomycetales	f__Demequinaceae	g__Demequina	s__Demequina lutea_B	0		0		0		0		0		0		0		0
GCF_000759715.1	97.69	p__Actinobacteriota	c__Actinomycetia	o__Actinomycetales	f__Demequinaceae	g__Demequina	s__Demequina mangrovi	1	GCF_000759715.1_WP_042216862.1	1	GCF_000759715.1_WP_042216865.1	1	GCF_000759715.1_WP_042216866.1	1	GCF_000759715.1_WP_052406156.1	1	GCF_000759715.1_WP_052406156.1	1	GCF_000759715.1_WP_052406156.1	1	GCF_000759715.1_WP_052406156.1	0
GCF_000971155.1	97.69	p__Actinobacteriota	c__Actinomycetia	o__Actinomycetales	f__Demequinaceae	g__Demequina	s__Demequina maris	0		0		0		0		0		0		0		0
GCF_000975115.1	97.11	p__Actinobacteriota	c__Actinomycetia	o__Actinomycetales	f__Demequinaceae	g__Demequina	s__Demequina oxidasica	0		0		0		0		0		0		0		0
GCF_000971175.1	97.5	p__Actinobacteriota	c__Actinomycetia	o__Actinomycetales	f__Demequinaceae	g__Demequina	s__Demequina pelophila	0		0		0		0		0		0		0		0
GCF_000971135.1	96.53	p__Actinobacteriota	c__Actinomycetia	o__Actinomycetales	f__Demequinaceae	g__Demequina	s__Demequina phytophila	0		0		0		0		0		0		0		0
GCF_000971255.1	97.11	p__Actinobacteriota	c__Actinomycetia	o__Actinomycetales	f__Demequinaceae	g__Demequina	s__Demequina rhizosphaerae	0		0		0		0		0		0		0		0
GCF_000974805.1	97.69	p__Actinobacteriota	c__Actinomycetia	o__Actinomycetales	f__Demequinaceae	g__Demequina	s__Demequina salsinemoris	1	GCF_000974805.1_WP_236685374.1	1	GCF_000974805.1_WP_062204791.1	1	GCF_000974805.1_WP_062204789.1	1	GCF_000974805.1_WP_062204796.1	1	GCF_000974805.1_WP_062204796.1	1	GCF_000974805.1_WP_062204796.1	1	GCF_000974805.1_WP_062204796.1	0
GCF_000975055.1	98.27	p__Actinobacteriota	c__Actinomycetia	o__Actinomycetales	f__Demequinaceae	g__Demequina	s__Demequina sediminicola	0		0		0		0		0		0		0		0
GCF_000971215.1	97.11	p__Actinobacteriota	c__Actinomycetia	o__Actinomycetales	f__Demequinaceae	g__Demequina	s__Demequina silvatica	0		0		0		0		0		0		0		0
GCF_000971195.1	97.11	p__Actinobacteriota	c__Actinomycetia	o__Actinomycetales	f__Demequinaceae	g__Demequina	s__Demequina soli	0		0		0		0		0		0		0		0
GCF_002090055.1	97.69	p__Actinobacteriota	c__Actinomycetia	o__Actinomycetales	f__Demequinaceae	g__Demequina	s__Demequina sp002090055	0		0		0		0		0		0		0		0
GCF_002090075.1	97.69	p__Actinobacteriota	c__Actinomycetia	o__Actinomycetales	f__Demequinaceae	g__Demequina	s__Demequina sp002090075	0		0		0		0		0		0		0		0
GCF_002090095.1	97.11	p__Actinobacteriota	c__Actinomycetia	o__Actinomycetales	f__Demequinaceae	g__Demequina	s__Demequina sp002090095	0		0		0		0		0		0		0		0
GCF_002090115.1	97.69	p__Actinobacteriota	c__Actinomycetia	o__Actinomycetales	f__Demequinaceae	g__Demequina	s__Demequina sp002090115	1	GCF_002090115.1_WP_084125134.1	1	GCF_002090115.1_WP_084125135.1	1	GCF_002090115.1_WP_084125136.1	1	GCF_002090115.1_WP_084125133.1	1	GCF_002090115.1_WP_084125133.1	1	GCF_002090115.1_WP_084125133.1	1	GCF_002090115.1_WP_084125133.1	0
GCF_002090135.1	97.69	p__Actinobacteriota	c__Actinomycetia	o__Actinomycetales	f__Demequinaceae	g__Demequina	s__Demequina sp002090135	0		0		0		0		0		0		0		0
GCF_002090155.1	97.11	p__Actinobacteriota	c__Actinomycetia	o__Actinomycetales	f__Demequinaceae	g__Demequina	s__Demequina sp002090155	0		0		0		0		0		0		0		0
GCF_002090175.1	97.69	p__Actinobacteriota	c__Actinomycetia	o__Actinomycetales	f__Demequinaceae	g__Demequina	s__Demequina sp002090175	0		0		0		0		0		0		0		0
GCA_002384765.1	72.93	p__Actinobacteriota	c__Actinomycetia	o__Actinomycetales	f__Demequinaceae	g__Demequina	s__Demequina sp002384765	0		0		0		0		0		0		0		0
GCA_002841315.1	97.98	p__Actinobacteriota	c__Actinomycetia	o__Actinomycetales	f__Demequinaceae	g__Demequina	s__Demequina sp002841315	0		0		0		0		0		0		0		0
GCF_000971235.1	97.69	p__Actinobacteriota	c__Actinomycetia	o__Actinomycetales	f__Demequinaceae	g__Demequina	s__Demequina subtropica	1	GCF_000971235.1_WP_062305268.1	1	GCF_000971235.1_WP_062305266.1	1	GCF_000971235.1_WP_062305264.1	1	GCF_000971235.1_WP_062305271.1	1	GCF_000971235.1_WP_062305271.1	1	GCF_000971235.1_WP_062305271.1	1	GCF_000971235.1_WP_062305271.1	0
GCF_002332425.1	100	p__Actinobacteriota	c__Actinomycetia	o__Actinomycetales	f__Dermabacteraceae	g__Brachybacterium	s__Brachybacterium alimentarium	0		0		0		0		0		0		0		0
GCF_003130585.1	98.25	p__Actinobacteriota	c__Actinomycetia	o__Actinomycetales	f__Dermabacteraceae	g__Brachybacterium	s__Brachybacterium endophyticum	0		0		0		0		0		0		0		0
GCF_000023405.1	100	p__Actinobacteriota	c__Actinomycetia	o__Actinomycetales	f__Dermabacteraceae	g__Brachybacterium	s__Brachybacterium faecium	0		0		0		0		0		0		0		0
GCF_002407065.1	100	p__Actinobacteriota	c__Actinomycetia	o__Actinomycetales	f__Dermabacteraceae	g__Brachybacterium	s__Brachybacterium ginsengisoli	0		0		0		0		0		0		0		0
GCF_900184245.1	100	p__Actinobacteriota	c__Actinomycetia	o__Actinomycetales	f__Dermabacteraceae	g__Brachybacterium	s__Brachybacterium massiliense	0		0		0		0		0		0		0		0
GCF_000338055.1	98.34	p__Actinobacteriota	c__Actinomycetia	o__Actinomycetales	f__Dermabacteraceae	g__Brachybacterium	s__Brachybacterium muris	0		0		0		0		0		0		0		0
GCF_900163655.1	98.54	p__Actinobacteriota	c__Actinomycetia	o__Actinomycetales	f__Dermabacteraceae	g__Brachybacterium	s__Brachybacterium nesterenkovii	0		0		0		0		0		0		0		0
GCF_003994255.1	99.42	p__Actinobacteriota	c__Actinomycetia	o__Actinomycetales	f__Dermabacteraceae	g__Brachybacterium	s__Brachybacterium paraconglomeratum	0		0		0		0		0		0		0		0
GCF_000576425.1	98.54	p__Actinobacteriota	c__Actinomycetia	o__Actinomycetales	f__Dermabacteraceae	g__Brachybacterium	s__Brachybacterium phenoliresistens	0		0		0		0		0		0		0		0
GCF_003355475.1	99.71	p__Actinobacteriota	c__Actinomycetia	o__Actinomycetales	f__Dermabacteraceae	g__Brachybacterium	s__Brachybacterium saurashtrense	0		0		0		0		0		0		0		0
GCF_001969445.1	98.64	p__Actinobacteriota	c__Actinomycetia	o__Actinomycetales	f__Dermabacteraceae	g__Brachybacterium	s__Brachybacterium sp001969445	0		0		0		0		0		0		0		0
GCF_002216795.1	99.07	p__Actinobacteriota	c__Actinomycetia	o__Actinomycetales	f__Dermabacteraceae	g__Brachybacterium	s__Brachybacterium sp002216795	0		0		0		0		0		0		0		0
GCF_002407185.1	100	p__Actinobacteriota	c__Actinomycetia	o__Actinomycetales	f__Dermabacteraceae	g__Brachybacterium	s__Brachybacterium sp002407185	0		0		0		0		0		0		0		0
GCF_002871795.1	97.37	p__Actinobacteriota	c__Actinomycetia	o__Actinomycetales	f__Dermabacteraceae	g__Brachybacterium	s__Brachybacterium sp002871795	0		0		0		0		0		0		0		0
GCF_003347015.1	100	p__Actinobacteriota	c__Actinomycetia	o__Actinomycetales	f__Dermabacteraceae	g__Brachybacterium	s__Brachybacterium sp003347015	0		0		0		0		0		0		0		0
GCF_003711805.1	98.25	p__Actinobacteriota	c__Actinomycetia	o__Actinomycetales	f__Dermabacteraceae	g__Brachybacterium	s__Brachybacterium sp003711805	0		0		0		0		0		0		0		0
GCF_005490785.1	100	p__Actinobacteriota	c__Actinomycetia	o__Actinomycetales	f__Dermabacteraceae	g__Brachybacterium	s__Brachybacterium sp005490785	0		0		0		0		0		0		0		0
GCA_900163615.1	99.71	p__Actinobacteriota	c__Actinomycetia	o__Actinomycetales	f__Dermabacteraceae	g__Brachybacterium	s__Brachybacterium sp900163615	0		0		0		0		0		0		0		0
GCF_000225825.1	99.42	p__Actinobacteriota	c__Actinomycetia	o__Actinomycetales	f__Dermabacteraceae	g__Brachybacterium	s__Brachybacterium squillarum	0		0		0		0		0		0		0		0
GCF_900258505.1	99.12	p__Actinobacteriota	c__Actinomycetia	o__Actinomycetales	f__Dermabacteraceae	g__Brachybacterium	s__Brachybacterium timonense	0		0		0		0		0		0		0		0
GCF_001570785.1	94.15	p__Actinobacteriota	c__Actinomycetia	o__Actinomycetales	f__Dermabacteraceae	g__Dermabacter	s__Dermabacter hominis	0		0		0		0		0		0		0		0
GCF_001678905.1	93.57	p__Actinobacteriota	c__Actinomycetia	o__Actinomycetales	f__Dermabacteraceae	g__Dermabacter_A	s__Dermabacter_A vaginalis	0		0		0		0		0		0		0		0
GCF_900070355.1	97.98	p__Actinobacteriota	c__Actinomycetia	o__Actinomycetales	f__Dermabacteraceae	g__Devriesea	s__Devriesea agamarum	0		0		0		0		0		0		0		0
GCF_001403775.1	94.15	p__Actinobacteriota	c__Actinomycetia	o__Actinomycetales	f__Dermabacteraceae	g__Helcobacillus	s__Helcobacillus massiliensis	0		0		0		0		0		0		0		0
GCF_000426385.1	100	p__Actinobacteriota	c__Actinomycetia	o__Actinomycetales	f__Dermatophilaceae	g__Arsenicicoccus	s__Arsenicicoccus bolidensis	0		0		0		0		0		0		0		0
GCF_001189535.1	100	p__Actinobacteriota	c__Actinomycetia	o__Actinomycetales	f__Dermatophilaceae	g__Arsenicicoccus	s__Arsenicicoccus sp001189535	0		0		0		0		0		0		0		0
GCF_000298175.1	100	p__Actinobacteriota	c__Actinomycetia	o__Actinomycetales	f__Dermatophilaceae	g__Austwickia	s__Austwickia chelonae	1	GCF_000298175.1_WP_081578157.1	1	GCF_000298175.1_WP_006502524.1	1	GCF_000298175.1_WP_006502525.1	1	GCF_000298175.1_WP_006502522.1	1	GCF_000298175.1_WP_006502522.1	1	GCF_000298175.1_WP_006502522.1	1	GCF_000298175.1_WP_006502522.1	0
GCF_003391095.1	100	p__Actinobacteriota	c__Actinomycetia	o__Actinomycetales	f__Dermatophilaceae	g__Austwickia	s__Austwickia chelonae_A	1	GCF_003391095.1_WP_240322613.1	1	GCF_003391095.1_WP_116115045.1	1	GCF_003391095.1_WP_116115043.1	1	GCF_003391095.1_WP_116115047.1	1	GCF_003391095.1_WP_116115047.1	1	GCF_003391095.1_WP_116115047.1	1	GCF_003391095.1_WP_116115047.1	0
GCF_006716095.1	100	p__Actinobacteriota	c__Actinomycetia	o__Actinomycetales	f__Dermatophilaceae	g__Barrientosiimonas	s__Barrientosiimonas humi	0		0		0		0		0		0		0		0
GCF_900108585.1	99.46	p__Actinobacteriota	c__Actinomycetia	o__Actinomycetales	f__Dermatophilaceae	g__Branchiibius	s__Branchiibius hedensis	0		0		0		0		0		0		0		0
GCA_001594145.1	100	p__Actinobacteriota	c__Actinomycetia	o__Actinomycetales	f__Dermatophilaceae	g__Branchiibius	s__Branchiibius sp001594145	0		0		0		0		0		0		0		0
GCF_003386865.1	98.92	p__Actinobacteriota	c__Actinomycetia	o__Actinomycetales	f__Dermatophilaceae	g__Calidifontibacter	s__Calidifontibacter indicus	0		0		0		0		0		0		0		0
GCF_000376825.1	99.46	p__Actinobacteriota	c__Actinomycetia	o__Actinomycetales	f__Dermatophilaceae	g__Demetria	s__Demetria terragena	0		0		0		0		0		0		0		0
GCF_003515945.1	99.28	p__Actinobacteriota	c__Actinomycetia	o__Actinomycetales	f__Dermatophilaceae	g__Dermacoccus	s__Dermacoccus abyssi	0		0		0		0		0		0		0		0
GCF_900447535.1	100	p__Actinobacteriota	c__Actinomycetia	o__Actinomycetales	f__Dermatophilaceae	g__Dermacoccus	s__Dermacoccus nishinomiyaensis	0		0		0		0		0		0		0		0
GCF_900187045.1	95.79	p__Actinobacteriota	c__Actinomycetia	o__Actinomycetales	f__Dermatophilaceae	g__Dermatophilus	s__Dermatophilus congolensis	1	GCF_900187045.1_WP_084440879.1	1	GCF_900187045.1_WP_028326727.1	1	GCF_900187045.1_WP_028326726.1	1	GCF_900187045.1_WP_028326729.1	1	GCF_900187045.1_WP_028326729.1	1	GCF_900187045.1_WP_028326729.1	1	GCF_900187045.1_WP_028326729.1	0
GCF_900447215.1	95.24	p__Actinobacteriota	c__Actinomycetia	o__Actinomycetales	f__Dermatophilaceae	g__Dermatophilus	s__Dermatophilus congolensis_A	1	GCF_900447215.1_WP_258553318.1	1	GCF_900447215.1_WP_115031169.1	1	GCF_900447215.1_WP_115031168.1	0		0		0		0		0
GCF_003724155.1	100	p__Actinobacteriota	c__Actinomycetia	o__Actinomycetales	f__Dermatophilaceae	g__Flexivirga	s__Flexivirga sp003724155	0		0		0		0		0		0		0		0
GCA_002748155.1	77.84	p__Actinobacteriota	c__Actinomycetia	o__Actinomycetales	f__Dermatophilaceae	g__GCA-2748155	s__GCA-2748155 sp002748155	0		0		0		0		0		0		0		0
GCF_006716675.1	99.82	p__Actinobacteriota	c__Actinomycetia	o__Actinomycetales	f__Dermatophilaceae	g__Humibacillus	s__Humibacillus xanthopallidus	0		0		0		0		0		0		0		0
GCF_006717145.1	99.82	p__Actinobacteriota	c__Actinomycetia	o__Actinomycetales	f__Dermatophilaceae	g__Humibacillus	s__Humibacillus xanthopallidus_A	0		0		0		0		0		0		0		0
GCF_000184685.1	100	p__Actinobacteriota	c__Actinomycetia	o__Actinomycetales	f__Dermatophilaceae	g__Intrasporangium	s__Intrasporangium calvum	0		0		0		0		0		0		0		0
GCF_000576575.1	99.28	p__Actinobacteriota	c__Actinomycetia	o__Actinomycetales	f__Dermatophilaceae	g__Intrasporangium_A	s__Intrasporangium_A chromatireducens	0		0		0		0		0		0		0		0
GCF_000576595.1	100	p__Actinobacteriota	c__Actinomycetia	o__Actinomycetales	f__Dermatophilaceae	g__Intrasporangium_B	s__Intrasporangium_B oryzae	0		0		0		0		0		0		0		0
GCF_001570945.1	99.82	p__Actinobacteriota	c__Actinomycetia	o__Actinomycetales	f__Dermatophilaceae	g__Janibacter	s__Janibacter anophelis	0		0		0		0		0		0		0		0
GCF_001570965.1	99.55	p__Actinobacteriota	c__Actinomycetia	o__Actinomycetales	f__Dermatophilaceae	g__Janibacter	s__Janibacter corallicola	0		0		0		0		0		0		0		0
GCF_000297495.1	96.31	p__Actinobacteriota	c__Actinomycetia	o__Actinomycetales	f__Dermatophilaceae	g__Janibacter	s__Janibacter hoylei	0		0		0		0		0		0		0		0
GCF_900176385.1	99.82	p__Actinobacteriota	c__Actinomycetia	o__Actinomycetales	f__Dermatophilaceae	g__Janibacter	s__Janibacter indicus	0		0		0		0		0		0		0		0
GCF_001570985.1	100	p__Actinobacteriota	c__Actinomycetia	o__Actinomycetales	f__Dermatophilaceae	g__Janibacter	s__Janibacter limosus	0		0		0		0		0		0		0		0
GCF_004295485.1	99.82	p__Actinobacteriota	c__Actinomycetia	o__Actinomycetales	f__Dermatophilaceae	g__Janibacter	s__Janibacter limosus_A	0		0		0		0		0		0		0		0
GCF_001637565.1	99.82	p__Actinobacteriota	c__Actinomycetia	o__Actinomycetales	f__Dermatophilaceae	g__Janibacter	s__Janibacter melonis	0		0		0		0		0		0		0		0
GCF_001428305.1	99.82	p__Actinobacteriota	c__Actinomycetia	o__Actinomycetales	f__Dermatophilaceae	g__Janibacter	s__Janibacter sp001428305	0		0		0		0		0		0		0		0
GCA_001591405.1	99.82	p__Actinobacteriota	c__Actinomycetia	o__Actinomycetales	f__Dermatophilaceae	g__Janibacter	s__Janibacter terrae	0		0		0		0		0		0		0		0
GCF_000298215.1	99.45	p__Actinobacteriota	c__Actinomycetia	o__Actinomycetales	f__Dermatophilaceae	g__Kineosphaera	s__Kineosphaera limosa	1	GCF_000298215.1_WP_006592421.1	1	GCF_000298215.1_WP_006592420.1	1	GCF_000298215.1_WP_006592419.1	1	GCF_000298215.1_WP_006592422.1	1	GCF_000298215.1_WP_006592422.1	1	GCF_000298215.1_WP_006592422.1	1	GCF_000298215.1_WP_006592422.1	0
GCF_000768695.1	100	p__Actinobacteriota	c__Actinomycetia	o__Actinomycetales	f__Dermatophilaceae	g__Knoellia	s__Knoellia aerolata	0		0		0		0		0		0		0		0
GCF_000768675.1	99.46	p__Actinobacteriota	c__Actinomycetia	o__Actinomycetales	f__Dermatophilaceae	g__Knoellia	s__Knoellia flava	0		0		0		0		0		0		0		0
GCF_003002895.1	100	p__Actinobacteriota	c__Actinomycetia	o__Actinomycetales	f__Dermatophilaceae	g__Knoellia	s__Knoellia remsis	0		0		0		0		0		0		0		0
GCF_000768705.1	100	p__Actinobacteriota	c__Actinomycetia	o__Actinomycetales	f__Dermatophilaceae	g__Knoellia	s__Knoellia sinensis	0		0		0		0		0		0		0		0
GCF_000152705.1	99.73	p__Actinobacteriota	c__Actinomycetia	o__Actinomycetales	f__Dermatophilaceae	g__Knoellia	s__Knoellia sp000152705	0		0		0		0		0		0		0		0
GCF_001427985.1	100	p__Actinobacteriota	c__Actinomycetia	o__Actinomycetales	f__Dermatophilaceae	g__Knoellia	s__Knoellia sp001427985	0		0		0		0		0		0		0		0
GCF_000768685.1	100	p__Actinobacteriota	c__Actinomycetia	o__Actinomycetales	f__Dermatophilaceae	g__Knoellia	s__Knoellia subterranea	0		0		0		0		0		0		0		0
GCF_001552435.1	98.78	p__Actinobacteriota	c__Actinomycetia	o__Actinomycetales	f__Dermatophilaceae	g__Kribbia	s__Kribbia dieselivorans	0		0		0		0		0		0		0		0
GCF_900187395.1	94.34	p__Actinobacteriota	c__Actinomycetia	o__Actinomycetales	f__Dermatophilaceae	g__Kytococcus	s__Kytococcus aerolatus	0		0		0		0		0		0		0		0
GCF_002847825.1	94.41	p__Actinobacteriota	c__Actinomycetia	o__Actinomycetales	f__Dermatophilaceae	g__Kytococcus	s__Kytococcus schroeteri	0		0		0		0		0		0		0		0
GCF_000023925.1	94.68	p__Actinobacteriota	c__Actinomycetia	o__Actinomycetales	f__Dermatophilaceae	g__Kytococcus	s__Kytococcus sedentarius	0		0		0		0		0		0		0		0
GCF_006715055.1	100	p__Actinobacteriota	c__Actinomycetia	o__Actinomycetales	f__Dermatophilaceae	g__Lapillicoccus	s__Lapillicoccus jejuensis	1	GCF_006715055.1_WP_141850646.1	1	GCF_006715055.1_WP_141849414.1	1	GCF_006715055.1_WP_141849413.1	1	GCF_006715055.1_WP_141849415.1	1	GCF_006715055.1_WP_141849415.1	1	GCF_006715055.1_WP_141849415.1	1	GCF_006715055.1_WP_141849415.1	0
GCF_001247745.1	100	p__Actinobacteriota	c__Actinomycetia	o__Actinomycetales	f__Dermatophilaceae	g__Luteipulveratus	s__Luteipulveratus halotolerans	0		0		0		0		0		0		0		0
GCF_001190945.1	100	p__Actinobacteriota	c__Actinomycetia	o__Actinomycetales	f__Dermatophilaceae	g__Luteipulveratus	s__Luteipulveratus mongoliensis	0		0		0		0		0		0		0		0
GCF_000826525.2	99.82	p__Actinobacteriota	c__Actinomycetia	o__Actinomycetales	f__Dermatophilaceae	g__Mobilicoccus	s__Mobilicoccus massiliensis	1	GCF_000826525.2_WP_052466521.1	1	GCF_000826525.2_WP_040159371.1	1	GCF_000826525.2_WP_245851890.1	1	GCF_000826525.2_WP_052466519.1	1	GCF_000826525.2_WP_052466519.1	1	GCF_000826525.2_WP_052466519.1	1	GCF_000826525.2_WP_052466519.1	0
GCF_000247995.1	99.82	p__Actinobacteriota	c__Actinomycetia	o__Actinomycetales	f__Dermatophilaceae	g__Mobilicoccus	s__Mobilicoccus pelagius	1	GCF_000247995.1_WP_040632834.1	1	GCF_000247995.1_WP_009481560.1	1	GCF_000247995.1_WP_040632827.1	1	GCF_000247995.1_WP_009482046.1	1	GCF_000247995.1_WP_009482046.1	1	GCF_000247995.1_WP_009482046.1	1	GCF_000247995.1_WP_009482046.1	0
GCA_001956915.1	74.55	p__Actinobacteriota	c__Actinomycetia	o__Actinomycetales	f__Dermatophilaceae	g__Monashia	s__Monashia flava	1	GCA_001956915.1_MLJO01000013.1_147	1	GCA_001956915.1_MLJO01000013.1_148	1	GCA_001956915.1_MLJO01000013.1_149	1	GCA_001956915.1_MLJO01000013.1_146	1	GCA_001956915.1_MLJO01000013.1_146	1	GCA_001956915.1_MLJO01000013.1_146	1	GCA_001956915.1_MLJO01000013.1_146	0
GCF_900289115.1	99.46	p__Actinobacteriota	c__Actinomycetia	o__Actinomycetales	f__Dermatophilaceae	g__OKQN01	s__OKQN01 sp900289115	0		0		0		0		0		0		0		0
GCF_006716185.1	97.93	p__Actinobacteriota	c__Actinomycetia	o__Actinomycetales	f__Dermatophilaceae	g__Ornithinicoccus	s__Ornithinicoccus hortensis	0		0		0		0		0		0		0		0
GCF_003352835.1	67.24	p__Actinobacteriota	c__Actinomycetia	o__Actinomycetales	f__Dermatophilaceae	g__Ornithinicoccus	s__Ornithinicoccus murale	0		0		0		0		0		0		0		0
GCF_003121625.1	97.93	p__Actinobacteriota	c__Actinomycetia	o__Actinomycetales	f__Dermatophilaceae	g__Ornithinicoccus	s__Ornithinicoccus sp003121625	0		0		0		0		0		0		0		0
GCA_007197575.1	97.39	p__Actinobacteriota	c__Actinomycetia	o__Actinomycetales	f__Dermatophilaceae	g__Ornithinicoccus	s__Ornithinicoccus sp007197575	0		0		0		0		0		0		0		0
GCF_006716885.1	99.18	p__Actinobacteriota	c__Actinomycetia	o__Actinomycetales	f__Dermatophilaceae	g__Ornithinimicrobium	s__Ornithinimicrobium humiphilum	0		0		0		0		0		0		0		0
GCF_000421185.1	99.45	p__Actinobacteriota	c__Actinomycetia	o__Actinomycetales	f__Dermatophilaceae	g__Ornithinimicrobium	s__Ornithinimicrobium pekingense	0		0		0		0		0		0		0		0
GCF_900221015.1	99.45	p__Actinobacteriota	c__Actinomycetia	o__Actinomycetales	f__Dermatophilaceae	g__Ornithinimicrobium	s__Ornithinimicrobium pekingense_A	0		0		0		0		0		0		0		0
GCF_001942405.1	93.87	p__Actinobacteriota	c__Actinomycetia	o__Actinomycetales	f__Dermatophilaceae	g__Ornithinimicrobium	s__Ornithinimicrobium sp001942405	0		0		0		0		0		0		0		0
GCF_003351765.1	99.45	p__Actinobacteriota	c__Actinomycetia	o__Actinomycetales	f__Dermatophilaceae	g__Ornithinimicrobium	s__Ornithinimicrobium sp003351765	0		0		0		0		0		0		0		0
GCA_003577095.1	86.42	p__Actinobacteriota	c__Actinomycetia	o__Actinomycetales	f__Dermatophilaceae	g__Ornithinimicrobium	s__Ornithinimicrobium sp003577095	0		0		0		0		0		0		0		0
GCF_006716205.1	100	p__Actinobacteriota	c__Actinomycetia	o__Actinomycetales	f__Dermatophilaceae	g__Oryzihumus	s__Oryzihumus leptocrescens	1	GCF_006716205.1_WP_185746280.1	1	GCF_006716205.1_WP_141790342.1	1	GCF_006716205.1_WP_141790343.1	1	GCF_006716205.1_WP_141790341.1	1	GCF_006716205.1_WP_141790341.1	1	GCF_006716205.1_WP_141790341.1	1	GCF_006716205.1_WP_141790341.1	0
GCF_006438965.1	100	p__Actinobacteriota	c__Actinomycetia	o__Actinomycetales	f__Dermatophilaceae	g__Pedococcus	s__Pedococcus bigeumensis	0		0		0		0		0		0		0		0
GCF_900111375.1	100	p__Actinobacteriota	c__Actinomycetia	o__Actinomycetales	f__Dermatophilaceae	g__Pedococcus	s__Pedococcus cremeus	0		0		0		0		0		0		0		0
GCF_900104525.1	100	p__Actinobacteriota	c__Actinomycetia	o__Actinomycetales	f__Dermatophilaceae	g__Pedococcus	s__Pedococcus dokdonensis	0		0		0		0		0		0		0		0
GCF_001426245.1	100	p__Actinobacteriota	c__Actinomycetia	o__Actinomycetales	f__Dermatophilaceae	g__Pedococcus	s__Pedococcus sp001426245	1	GCF_001426245.1_WP_056917303.1	1	GCF_001426245.1_WP_056915834.1	1	GCF_001426245.1_WP_056915833.1	1	GCF_001426245.1_WP_056920252.1	1	GCF_001426245.1_WP_056920252.1	1	GCF_001426245.1_WP_056920252.1	1	GCF_001426245.1_WP_056920252.1	0
GCF_001428025.1	100	p__Actinobacteriota	c__Actinomycetia	o__Actinomycetales	f__Dermatophilaceae	g__Pedococcus	s__Pedococcus sp001428025	0		0		0		0		0		0		0		0
GCF_001429605.1	100	p__Actinobacteriota	c__Actinomycetia	o__Actinomycetales	f__Dermatophilaceae	g__Pedococcus	s__Pedococcus sp001429605	0		0		0		0		0		0		0		0
GCF_002846495.1	100	p__Actinobacteriota	c__Actinomycetia	o__Actinomycetales	f__Dermatophilaceae	g__Phycicoccus	s__Phycicoccus duodecadis	0		0		0		0		0		0		0		0
GCF_000720925.1	100	p__Actinobacteriota	c__Actinomycetia	o__Actinomycetales	f__Dermatophilaceae	g__Phycicoccus	s__Phycicoccus jejuensis	1	GCF_000720925.1_WP_157577582.1	1	GCF_000720925.1_WP_030528550.1	1	GCF_000720925.1_WP_030528551.1	0		0		0		0		0
GCF_001428065.1	100	p__Actinobacteriota	c__Actinomycetia	o__Actinomycetales	f__Dermatophilaceae	g__Phycicoccus	s__Phycicoccus sp001428065	0		0		0		0		0		0		0		0
GCF_000367525.1	97.03	p__Actinobacteriota	c__Actinomycetia	o__Actinomycetales	f__Dermatophilaceae	g__Phycicoccus_A	s__Phycicoccus_A elongatus	0		0		0		0		0		0		0		0
GCF_001515525.1	98.9	p__Actinobacteriota	c__Actinomycetia	o__Actinomycetales	f__Dermatophilaceae	g__Piscicoccus	s__Piscicoccus intestinalis	0		0		0		0		0		0		0		0
GCF_006337125.1	98.72	p__Actinobacteriota	c__Actinomycetia	o__Actinomycetales	f__Dermatophilaceae	g__Serinicoccus	s__Serinicoccus chungangensis	0		0		0		0		0		0		0		0
GCF_001483745.1	99.45	p__Actinobacteriota	c__Actinomycetia	o__Actinomycetales	f__Dermatophilaceae	g__Serinicoccus	s__Serinicoccus chungangensis_A	0		0		0		0		0		0		0		0
GCF_004526345.1	96.36	p__Actinobacteriota	c__Actinomycetia	o__Actinomycetales	f__Dermatophilaceae	g__Serinicoccus	s__Serinicoccus flavum	0		0		0		0		0		0		0		0
GCF_000421245.1	99.45	p__Actinobacteriota	c__Actinomycetia	o__Actinomycetales	f__Dermatophilaceae	g__Serinicoccus	s__Serinicoccus marinus	0		0		0		0		0		0		0		0
GCF_000224715.1	99.45	p__Actinobacteriota	c__Actinomycetia	o__Actinomycetales	f__Dermatophilaceae	g__Serinicoccus	s__Serinicoccus profundi	0		0		0		0		0		0		0		0
GCF_001685415.1	99.45	p__Actinobacteriota	c__Actinomycetia	o__Actinomycetales	f__Dermatophilaceae	g__Serinicoccus	s__Serinicoccus sp001685415	0		0		0		0		0		0		0		0
GCF_004153545.1	99.45	p__Actinobacteriota	c__Actinomycetia	o__Actinomycetales	f__Dermatophilaceae	g__Serinicoccus	s__Serinicoccus sp004153545	0		0		0		0		0		0		0		0
GCF_004322775.1	97.45	p__Actinobacteriota	c__Actinomycetia	o__Actinomycetales	f__Dermatophilaceae	g__Serinicoccus	s__Serinicoccus sp004322775	0		0		0		0		0		0		0		0
GCF_006717025.1	100	p__Actinobacteriota	c__Actinomycetia	o__Actinomycetales	f__Dermatophilaceae	g__Terrabacter	s__Terrabacter lapilli	0		0		0		0		0		0		0		0
GCF_000383675.1	100	p__Actinobacteriota	c__Actinomycetia	o__Actinomycetales	f__Dermatophilaceae	g__Terrabacter	s__Terrabacter sp000383675	1	GCF_000383675.1_WP_156023178.1	1	GCF_000383675.1_WP_020143853.1	1	GCF_000383675.1_WP_020143854.1	1	GCF_000383675.1_WP_020143851.1	1	GCF_000383675.1_WP_020143851.1	1	GCF_000383675.1_WP_020143851.1	1	GCF_000383675.1_WP_020143851.1	0
GCF_000620545.1	100	p__Actinobacteriota	c__Actinomycetia	o__Actinomycetales	f__Dermatophilaceae	g__Terrabacter	s__Terrabacter sp000620545	0		0		0		0		0		0		0		0
GCF_000720035.1	100	p__Actinobacteriota	c__Actinomycetia	o__Actinomycetales	f__Dermatophilaceae	g__Terrabacter	s__Terrabacter sp000720035	0		0		0		0		0		0		0		0
GCA_000955875.1	98.91	p__Actinobacteriota	c__Actinomycetia	o__Actinomycetales	f__Dermatophilaceae	g__Terrabacter	s__Terrabacter sp000955875	0		0		0		0		0		0		0		0
GCF_001428505.1	100	p__Actinobacteriota	c__Actinomycetia	o__Actinomycetales	f__Dermatophilaceae	g__Terrabacter	s__Terrabacter sp001428505	0		0		0		0		0		0		0		0
GCF_001429185.1	100	p__Actinobacteriota	c__Actinomycetia	o__Actinomycetales	f__Dermatophilaceae	g__Terrabacter	s__Terrabacter sp001429185	0		0		0		0		0		0		0		0
GCF_006715875.1	100	p__Actinobacteriota	c__Actinomycetia	o__Actinomycetales	f__Dermatophilaceae	g__Terrabacter	s__Terrabacter sp006715875	0		0		0		0		0		0		0		0
GCF_006716915.1	100	p__Actinobacteriota	c__Actinomycetia	o__Actinomycetales	f__Dermatophilaceae	g__Terrabacter	s__Terrabacter sp006716915	0		0		0		0		0		0		0		0
GCF_003635045.1	98.92	p__Actinobacteriota	c__Actinomycetia	o__Actinomycetales	f__Dermatophilaceae	g__Terracoccus	s__Terracoccus luteus	0		0		0		0		0		0		0		0
GCF_001758225.1	98.56	p__Actinobacteriota	c__Actinomycetia	o__Actinomycetales	f__Dermatophilaceae	g__Terracoccus	s__Terracoccus sp001758225	0		0		0		0		0		0		0		0
GCF_001046855.1	92.43	p__Actinobacteriota	c__Actinomycetia	o__Actinomycetales	f__Dermatophilaceae	g__Tetrasphaera	s__Tetrasphaera japonica	0		0		0		0		0		0		0		0
GCF_001050535.1	88.26	p__Actinobacteriota	c__Actinomycetia	o__Actinomycetales	f__Dermatophilaceae	g__Tetrasphaera_A	s__Tetrasphaera_A australiensis	0		0		0		0		0		0		0		0
GCF_001046875.1	97.39	p__Actinobacteriota	c__Actinomycetia	o__Actinomycetales	f__Dermatophilaceae	g__Tetrasphaera_A	s__Tetrasphaera_A jenkinsii	0		0		0		0		0		0		0		0
GCA_002404345.1	85.57	p__Actinobacteriota	c__Actinomycetia	o__Actinomycetales	f__Dermatophilaceae	g__UBA4719	s__UBA4719 sp002404345	0		0		0		0		0		0		0		0
GCA_003132125.1	85.83	p__Actinobacteriota	c__Actinomycetia	o__Actinomycetales	f__Dermatophilaceae	g__UBA4719	s__UBA4719 sp003132125	0		0		0		0		0		0		0		0
GCA_003157445.1	71.99	p__Actinobacteriota	c__Actinomycetia	o__Actinomycetales	f__Dermatophilaceae	g__UBA4719	s__UBA4719 sp003157445	0		0		0		0		0		0		0		0
GCF_005222685.1	100	p__Actinobacteriota	c__Actinomycetia	o__Actinomycetales	f__Dermatophilaceae	g__XNB-1	s__XNB-1 sp005222685	0		0		0		0		0		0		0		0
GCF_006715095.1	99.28	p__Actinobacteriota	c__Actinomycetia	o__Actinomycetales	f__Dermatophilaceae	g__Yimella	s__Yimella lutea	0		0		0		0		0		0		0		0
GCA_002748415.1	89.82	p__Actinobacteriota	c__Actinomycetia	o__Actinomycetales	f__GCA-002748415	g__GCA-002748415	s__GCA-002748415 sp002748415	1	GCA_002748415.1_PIE27221.1	1	GCA_002748415.1_PIE27222.1	1	GCA_002748415.1_PIE27223.1	1	GCA_002748415.1_PIE27220.1	1	GCA_002748415.1_PIE27220.1	1	GCA_002748415.1_PIE27220.1	1	GCA_002748415.1_PIE27220.1	0
GCF_000017305.1	99.19	p__Actinobacteriota	c__Actinomycetia	o__Actinomycetales	f__Kineococcaceae	g__Kineococcus	s__Kineococcus radiotolerans	1	GCF_000017305.1_WP_011981709.1	1	GCF_000017305.1_WP_011981708.1	1	GCF_000017305.1_WP_011981707.1	1	GCF_000017305.1_WP_011981710.1	1	GCF_000017305.1_WP_011981710.1	1	GCF_000017305.1_WP_011981710.1	1	GCF_000017305.1_WP_011981710.1	0
GCF_003002055.1	99.19	p__Actinobacteriota	c__Actinomycetia	o__Actinomycetales	f__Kineococcaceae	g__Kineococcus	s__Kineococcus rhizosphaerae	1	GCF_003002055.1_WP_106206505.1	1	GCF_003002055.1_WP_106206503.1	1	GCF_003002055.1_WP_106206501.1	1	GCF_003002055.1_WP_106206507.1	1	GCF_003002055.1_WP_106206507.1	1	GCF_003002055.1_WP_106206507.1	1	GCF_003002055.1_WP_106206507.1	0
GCF_002934625.1	98.51	p__Actinobacteriota	c__Actinomycetia	o__Actinomycetales	f__Kineococcaceae	g__Kineococcus	s__Kineococcus xinjiangensis	1	GCF_002934625.1_WP_245886703.1	1	GCF_002934625.1_WP_104432859.1	1	GCF_002934625.1_WP_104432860.1	1	GCF_002934625.1_WP_104432858.1	1	GCF_002934625.1_WP_104432858.1	1	GCF_002934625.1_WP_104432858.1	1	GCF_002934625.1_WP_104432858.1	0
GCA_000719025.1	98.65	p__Actinobacteriota	c__Actinomycetia	o__Actinomycetales	f__Kineosporiaceae	g__Kineosporia	s__Kineosporia aurantiaca	1	GCA_000719025.1_JODP01000003.1_374	1	GCA_000719025.1_JODP01000003.1_375	1	GCA_000719025.1_JODP01000003.1_376	0		1	GCA_000719025.1_JODP01000003.1_373	1	GCA_000719025.1_JODP01000003.1_373	1	GCA_000719025.1_JODP01000003.1_373	0
GCF_002198655.1	99.46	p__Actinobacteriota	c__Actinomycetia	o__Actinomycetales	f__Kineosporiaceae	g__R-H-3	s__R-H-3 sp002198655	1	GCF_002198655.1_WP_233149601.1	1	GCF_002198655.1_WP_088281142.1	1	GCF_002198655.1_WP_088281144.1	1	GCF_002198655.1_WP_198949932.1	1	GCF_002198655.1_WP_198949932.1	1	GCF_002198655.1_WP_198949932.1	1	GCF_002198655.1_WP_198949932.1	0
GCF_002198675.1	98.74	p__Actinobacteriota	c__Actinomycetia	o__Actinomycetales	f__Kineosporiaceae	g__R-H-3	s__R-H-3 sp002198675	1	GCF_002198675.1_WP_233153644.1	1	GCF_002198675.1_WP_233153646.1	1	GCF_002198675.1_WP_088319899.1	1	GCF_002198675.1_WP_088319897.1	1	GCF_002198675.1_WP_088319897.1	1	GCF_002198675.1_WP_088319897.1	1	GCF_002198675.1_WP_088319897.1	0
GCA_001898855.1	96.25	p__Actinobacteriota	c__Actinomycetia	o__Actinomycetales	f__Microbacteriaceae	g__73-13	s__73-13 sp001898855	0		0		0		0		0		0		0		0
GCF_000938265.1	99.12	p__Actinobacteriota	c__Actinomycetia	o__Actinomycetales	f__Microbacteriaceae	g__Agreia	s__Agreia bicolorata	0		0		0		0		0		0		0		0
GCF_900177685.1	99.24	p__Actinobacteriota	c__Actinomycetia	o__Actinomycetales	f__Microbacteriaceae	g__Agreia	s__Agreia pratensis	0		0		0		0		0		0		0		0
GCF_001421485.1	99.24	p__Actinobacteriota	c__Actinomycetia	o__Actinomycetales	f__Microbacteriaceae	g__Agreia	s__Agreia sp001421485	0		0		0		0		0		0		0		0
GCF_001422485.1	99.24	p__Actinobacteriota	c__Actinomycetia	o__Actinomycetales	f__Microbacteriaceae	g__Agreia	s__Agreia sp001422485	0		0		0		0		0		0		0		0
GCF_900177765.1	99.24	p__Actinobacteriota	c__Actinomycetia	o__Actinomycetales	f__Microbacteriaceae	g__Agreia	s__Agreia sp900177765	0		0		0		0		0		0		0		0
GCF_900114805.1	99.49	p__Actinobacteriota	c__Actinomycetia	o__Actinomycetales	f__Microbacteriaceae	g__Agrococcus	s__Agrococcus baldri	0		0		0		0		0		0		0		0
GCF_900104705.1	99.49	p__Actinobacteriota	c__Actinomycetia	o__Actinomycetales	f__Microbacteriaceae	g__Agrococcus	s__Agrococcus carbonis	0		0		0		0		0		0		0		0
GCF_900163565.1	99.92	p__Actinobacteriota	c__Actinomycetia	o__Actinomycetales	f__Microbacteriaceae	g__Agrococcus	s__Agrococcus casei	0		0		0		0		0		0		0		0
GCF_900099705.1	98.99	p__Actinobacteriota	c__Actinomycetia	o__Actinomycetales	f__Microbacteriaceae	g__Agrococcus	s__Agrococcus jejuensis	0		0		0		0		0		0		0		0
GCF_003752465.1	99.49	p__Actinobacteriota	c__Actinomycetia	o__Actinomycetales	f__Microbacteriaceae	g__Agrococcus	s__Agrococcus jenensis	0		0		0		0		0		0		0		0
GCF_000425105.1	100	p__Actinobacteriota	c__Actinomycetia	o__Actinomycetales	f__Microbacteriaceae	g__Agrococcus	s__Agrococcus lahaulensis	0		0		0		0		0		0		0		0
GCF_004022445.1	98.17	p__Actinobacteriota	c__Actinomycetia	o__Actinomycetales	f__Microbacteriaceae	g__Agrococcus	s__Agrococcus lahaulensis_A	0		0		0		0		0		0		0		0
GCF_000400485.1	100	p__Actinobacteriota	c__Actinomycetia	o__Actinomycetales	f__Microbacteriaceae	g__Agrococcus	s__Agrococcus pavilionensis	0		0		0		0		0		0		0		0
GCF_005484985.1	97.69	p__Actinobacteriota	c__Actinomycetia	o__Actinomycetales	f__Microbacteriaceae	g__Agrococcus	s__Agrococcus sp005484985	0		0		0		0		0		0		0		0
GCF_900117395.1	98.25	p__Actinobacteriota	c__Actinomycetia	o__Actinomycetales	f__Microbacteriaceae	g__Agrococcus	s__Agrococcus sp900117395	0		0		0		0		0		0		0		0
GCF_004134825.1	99.49	p__Actinobacteriota	c__Actinomycetia	o__Actinomycetales	f__Microbacteriaceae	g__Agromyces	s__Agromyces albus	0		0		0		0		0		0		0		0
GCF_001660485.1	100	p__Actinobacteriota	c__Actinomycetia	o__Actinomycetales	f__Microbacteriaceae	g__Agromyces	s__Agromyces aureus	0		0		0		0		0		0		0		0
GCF_004135055.1	97.9	p__Actinobacteriota	c__Actinomycetia	o__Actinomycetales	f__Microbacteriaceae	g__Agromyces	s__Agromyces binzhouensis	0		0		0		0		0		0		0		0
GCF_900142065.1	99.49	p__Actinobacteriota	c__Actinomycetia	o__Actinomycetales	f__Microbacteriaceae	g__Agromyces	s__Agromyces cerinus	0		0		0		0		0		0		0		0
GCF_900104685.1	99.49	p__Actinobacteriota	c__Actinomycetia	o__Actinomycetales	f__Microbacteriaceae	g__Agromyces	s__Agromyces flavus	0		0		0		0		0		0		0		0
GCF_004134865.1	100	p__Actinobacteriota	c__Actinomycetia	o__Actinomycetales	f__Microbacteriaceae	g__Agromyces	s__Agromyces fucosus	0		0		0		0		0		0		0		0
GCF_000421545.1	99.49	p__Actinobacteriota	c__Actinomycetia	o__Actinomycetales	f__Microbacteriaceae	g__Agromyces	s__Agromyces italicus	0		0		0		0		0		0		0		0
GCF_004216665.1	99.49	p__Actinobacteriota	c__Actinomycetia	o__Actinomycetales	f__Microbacteriaceae	g__Agromyces	s__Agromyces ramosus	0		0		0		0		0		0		0		0
GCF_001421565.1	99.49	p__Actinobacteriota	c__Actinomycetia	o__Actinomycetales	f__Microbacteriaceae	g__Agromyces	s__Agromyces sp001421565	0		0		0		0		0		0		0		0
GCF_001428255.1	99.78	p__Actinobacteriota	c__Actinomycetia	o__Actinomycetales	f__Microbacteriaceae	g__Agromyces	s__Agromyces sp001428255	0		0		0		0		0		0		0		0
GCF_001429165.1	99.75	p__Actinobacteriota	c__Actinomycetia	o__Actinomycetales	f__Microbacteriaceae	g__Agromyces	s__Agromyces sp001429165	0		0		0		0		0		0		0		0
GCF_001620055.1	99.49	p__Actinobacteriota	c__Actinomycetia	o__Actinomycetales	f__Microbacteriaceae	g__Agromyces	s__Agromyces sp001620055	0		0		0		0		0		0		0		0
GCF_003070885.1	99.37	p__Actinobacteriota	c__Actinomycetia	o__Actinomycetales	f__Microbacteriaceae	g__Agromyces	s__Agromyces sp003070885	0		0		0		0		0		0		0		0
GCF_003384855.1	99.49	p__Actinobacteriota	c__Actinomycetia	o__Actinomycetales	f__Microbacteriaceae	g__Agromyces	s__Agromyces sp003384855	0		0		0		0		0		0		0		0
GCF_003634985.1	99.49	p__Actinobacteriota	c__Actinomycetia	o__Actinomycetales	f__Microbacteriaceae	g__Agromyces	s__Agromyces sp003634985	0		0		0		0		0		0		0		0
GCF_003710805.1	98.99	p__Actinobacteriota	c__Actinomycetia	o__Actinomycetales	f__Microbacteriaceae	g__Agromyces	s__Agromyces sp003710805	0		0		0		0		0		0		0		0
GCF_004006235.1	98.48	p__Actinobacteriota	c__Actinomycetia	o__Actinomycetales	f__Microbacteriaceae	g__Agromyces	s__Agromyces sp004006235	0		0		0		0		0		0		0		0
GCF_004135405.1	97.88	p__Actinobacteriota	c__Actinomycetia	o__Actinomycetales	f__Microbacteriaceae	g__Agromyces	s__Agromyces sp004135405	0		0		0		0		0		0		0		0
GCF_004959775.1	99.49	p__Actinobacteriota	c__Actinomycetia	o__Actinomycetales	f__Microbacteriaceae	g__Agromyces	s__Agromyces sp004959775	0		0		0		0		0		0		0		0
GCF_006337065.1	99.75	p__Actinobacteriota	c__Actinomycetia	o__Actinomycetales	f__Microbacteriaceae	g__Agromyces	s__Agromyces sp006337065	0		0		0		0		0		0		0		0
GCF_006715355.1	99.49	p__Actinobacteriota	c__Actinomycetia	o__Actinomycetales	f__Microbacteriaceae	g__Agromyces	s__Agromyces sp006715355	0		0		0		0		0		0		0		0
GCF_900113185.1	100	p__Actinobacteriota	c__Actinomycetia	o__Actinomycetales	f__Microbacteriaceae	g__Agromyces	s__Agromyces sp900113185	0		0		0		0		0		0		0		0
GCF_000421565.1	99.37	p__Actinobacteriota	c__Actinomycetia	o__Actinomycetales	f__Microbacteriaceae	g__Agromyces	s__Agromyces subbeticus	0		0		0		0		0		0		0		0
GCF_004134805.1	99.24	p__Actinobacteriota	c__Actinomycetia	o__Actinomycetales	f__Microbacteriaceae	g__Agromyces_B	s__Agromyces_B atrinae	0		0		0		0		0		0		0		0
GCF_004364555.1	98.48	p__Actinobacteriota	c__Actinomycetia	o__Actinomycetales	f__Microbacteriaceae	g__Amnibacterium	s__Amnibacterium kyonggiense	1	GCF_004364555.1_WP_133765813.1	1	GCF_004364555.1_WP_133764772.1	1	GCF_004364555.1_WP_133765814.1	1	GCF_004364555.1_WP_133764770.1	1	GCF_004364555.1_WP_133764770.1	1	GCF_004364555.1_WP_133764770.1	1	GCF_004364555.1_WP_133764770.1	0
GCF_003581425.1	98.48	p__Actinobacteriota	c__Actinomycetia	o__Actinomycetales	f__Microbacteriaceae	g__Amnibacterium	s__Amnibacterium sp003581425	1	GCF_003581425.1_WP_119480659.1	1	GCF_003581425.1_WP_119480660.1	1	GCF_003581425.1_WP_119481689.1	1	GCF_003581425.1_WP_119480658.1	1	GCF_003581425.1_WP_119480658.1	1	GCF_003581425.1_WP_119480658.1	1	GCF_003581425.1_WP_119480658.1	0
GCF_000257665.1	97.51	p__Actinobacteriota	c__Actinomycetia	o__Actinomycetales	f__Microbacteriaceae	g__Aquiluna	s__Aquiluna sp000257665	0		0		0		0		0		0		0		0
GCA_002333405.1	91.96	p__Actinobacteriota	c__Actinomycetia	o__Actinomycetales	f__Microbacteriaceae	g__Aquiluna	s__Aquiluna sp002333405	0		0		0		0		0		0		0		0
GCA_002390305.1	89.49	p__Actinobacteriota	c__Actinomycetia	o__Actinomycetales	f__Microbacteriaceae	g__Aquiluna	s__Aquiluna sp002390305	0		0		0		0		0		0		0		0
GCA_002478545.1	53.39	p__Actinobacteriota	c__Actinomycetia	o__Actinomycetales	f__Microbacteriaceae	g__Aquiluna	s__Aquiluna sp002478545	0		0		0		0		0		0		0		0
GCA_002479805.1	89.27	p__Actinobacteriota	c__Actinomycetia	o__Actinomycetales	f__Microbacteriaceae	g__Aquiluna	s__Aquiluna sp002479805	0		0		0		0		0		0		0		0
GCA_003149555.1	94.59	p__Actinobacteriota	c__Actinomycetia	o__Actinomycetales	f__Microbacteriaceae	g__Aquiluna	s__Aquiluna sp003149555	0		0		0		0		0		0		0		0
GCF_900100865.1	98.1	p__Actinobacteriota	c__Actinomycetia	o__Actinomycetales	f__Microbacteriaceae	g__Aquiluna	s__Aquiluna sp900100865	0		0		0		0		0		0		0		0
GCF_002355535.1	97.47	p__Actinobacteriota	c__Actinomycetia	o__Actinomycetales	f__Microbacteriaceae	g__Aurantimicrobium	s__Aurantimicrobium minutum	0		0		0		0		0		0		0		0
GCA_002292955.1	76.36	p__Actinobacteriota	c__Actinomycetia	o__Actinomycetales	f__Microbacteriaceae	g__Aurantimicrobium	s__Aurantimicrobium sp002292955	0		0		0		0		0		0		0		0
GCF_003194085.1	97.47	p__Actinobacteriota	c__Actinomycetia	o__Actinomycetales	f__Microbacteriaceae	g__Aurantimicrobium	s__Aurantimicrobium sp003194085	0		0		0		0		0		0		0		0
GCF_003325955.1	98.4	p__Actinobacteriota	c__Actinomycetia	o__Actinomycetales	f__Microbacteriaceae	g__Aurantimicrobium	s__Aurantimicrobium sp003325955	0		0		0		0		0		0		0		0
GCF_002931175.1	99.49	p__Actinobacteriota	c__Actinomycetia	o__Actinomycetales	f__Microbacteriaceae	g__Clavibacter	s__Clavibacter californiensis	0		0		0		0		0		0		0		0
GCF_001280205.1	98.99	p__Actinobacteriota	c__Actinomycetia	o__Actinomycetales	f__Microbacteriaceae	g__Clavibacter	s__Clavibacter capsici	0		0		0		0		0		0		0		0
GCF_002240565.1	99.49	p__Actinobacteriota	c__Actinomycetia	o__Actinomycetales	f__Microbacteriaceae	g__Clavibacter	s__Clavibacter insidiosus	0		0		0		0		0		0		0		0
GCF_900168345.1	99.49	p__Actinobacteriota	c__Actinomycetia	o__Actinomycetales	f__Microbacteriaceae	g__Clavibacter	s__Clavibacter michiganensis	0		0		0		0		0		0		0		0
GCF_002151125.1	99.49	p__Actinobacteriota	c__Actinomycetia	o__Actinomycetales	f__Microbacteriaceae	g__Clavibacter	s__Clavibacter michiganensis_C	0		0		0		0		0		0		0		0
GCF_002150995.1	96.94	p__Actinobacteriota	c__Actinomycetia	o__Actinomycetales	f__Microbacteriaceae	g__Clavibacter	s__Clavibacter michiganensis_K	0		0		0		0		0		0		0		0
GCF_003576185.1	98.18	p__Actinobacteriota	c__Actinomycetia	o__Actinomycetales	f__Microbacteriaceae	g__Clavibacter	s__Clavibacter michiganensis_M	0		0		0		0		0		0		0		0
GCF_000355695.1	98.99	p__Actinobacteriota	c__Actinomycetia	o__Actinomycetales	f__Microbacteriaceae	g__Clavibacter	s__Clavibacter nebraskensis	0		0		0		0		0		0		0		0
GCF_000069225.1	99.49	p__Actinobacteriota	c__Actinomycetia	o__Actinomycetales	f__Microbacteriaceae	g__Clavibacter	s__Clavibacter sepedonicus	0		0		0		0		0		0		0		0
GCF_003067705.1	98.74	p__Actinobacteriota	c__Actinomycetia	o__Actinomycetales	f__Microbacteriaceae	g__Clavibacter	s__Clavibacter sp003067705	1	GCF_003067705.1_WP_168927696.1	1	GCF_003067705.1_WP_108252360.1	1	GCF_003067705.1_WP_108252358.1	1	GCF_003067705.1_WP_108252362.1	1	GCF_003067705.1_WP_108252362.1	1	GCF_003067705.1_WP_108252362.1	1	GCF_003067705.1_WP_108252362.1	0
GCF_003384945.1	99.49	p__Actinobacteriota	c__Actinomycetia	o__Actinomycetales	f__Microbacteriaceae	g__Clavibacter	s__Clavibacter sp003384945	0		0		0		0		0		0		0		0
GCF_003576405.1	98.93	p__Actinobacteriota	c__Actinomycetia	o__Actinomycetales	f__Microbacteriaceae	g__Clavibacter	s__Clavibacter sp003576405	0		0		0		0		0		0		0		0
GCF_002240635.1	99.49	p__Actinobacteriota	c__Actinomycetia	o__Actinomycetales	f__Microbacteriaceae	g__Clavibacter	s__Clavibacter tessellarius	0		0		0		0		0		0		0		0
GCF_001618005.1	98.99	p__Actinobacteriota	c__Actinomycetia	o__Actinomycetales	f__Microbacteriaceae	g__Clavibacter	s__Clavibacter tessellarius_A	0		0		0		0		0		0		0		0
GCF_002096055.1	99.24	p__Actinobacteriota	c__Actinomycetia	o__Actinomycetales	f__Microbacteriaceae	g__Cnuibacter	s__Cnuibacter physcomitrellae	0		0		0		0		0		0		0		0
GCF_002797855.1	99.24	p__Actinobacteriota	c__Actinomycetia	o__Actinomycetales	f__Microbacteriaceae	g__Compostimonas	s__Compostimonas suwonensis	0		0		0		0		0		0		0		0
GCF_003185895.1	99.49	p__Actinobacteriota	c__Actinomycetia	o__Actinomycetales	f__Microbacteriaceae	g__Cryobacterium	s__Cryobacterium arcticum	1	GCF_003185895.1_WP_110128451.1	1	GCF_003185895.1_WP_110127086.1	1	GCF_003185895.1_WP_110127087.1	1	GCF_003185895.1_WP_110127085.1	1	GCF_003185895.1_WP_110127085.1	1	GCF_003185895.1_WP_110127085.1	1	GCF_003185895.1_WP_110127085.1	0
GCF_001679725.1	99.49	p__Actinobacteriota	c__Actinomycetia	o__Actinomycetales	f__Microbacteriaceae	g__Cryobacterium	s__Cryobacterium arcticum_A	1	GCF_001679725.1_WP_084021392.1	1	GCF_001679725.1_WP_066595006.1	1	GCF_001679725.1_WP_157109336.1	1	GCF_001679725.1_WP_066595004.1	1	GCF_001679725.1_WP_066595004.1	1	GCF_001679725.1_WP_066595004.1	1	GCF_001679725.1_WP_066595004.1	0
GCF_002954245.1	98.99	p__Actinobacteriota	c__Actinomycetia	o__Actinomycetales	f__Microbacteriaceae	g__Cryobacterium	s__Cryobacterium aureum	1	GCF_002954245.1_WP_105034217.1	1	GCF_002954245.1_WP_105033916.1	1	GCF_002954245.1_WP_105033915.1	1	GCF_002954245.1_WP_105033917.1	1	GCF_002954245.1_WP_105033917.1	1	GCF_002954245.1_WP_105033917.1	1	GCF_002954245.1_WP_105033917.1	0
GCF_900103805.1	98.99	p__Actinobacteriota	c__Actinomycetia	o__Actinomycetales	f__Microbacteriaceae	g__Cryobacterium	s__Cryobacterium flavum	1	GCF_900103805.1_WP_092339868.1	1	GCF_900103805.1_WP_092339727.1	1	GCF_900103805.1_WP_092339728.1	1	GCF_900103805.1_WP_092339726.1	1	GCF_900103805.1_WP_092339726.1	1	GCF_900103805.1_WP_092339726.1	1	GCF_900103805.1_WP_092339726.1	0
GCF_004402405.1	98.99	p__Actinobacteriota	c__Actinomycetia	o__Actinomycetales	f__Microbacteriaceae	g__Cryobacterium	s__Cryobacterium levicorallinum	1	GCF_004402405.1_WP_092450746.1	1	GCF_004402405.1_WP_092450609.1	1	GCF_004402405.1_WP_092450607.1	1	GCF_004402405.1_WP_092450611.1	1	GCF_004402405.1_WP_092450611.1	1	GCF_004402405.1_WP_092450611.1	1	GCF_004402405.1_WP_092450611.1	0
GCF_900110125.1	98.99	p__Actinobacteriota	c__Actinomycetia	o__Actinomycetales	f__Microbacteriaceae	g__Cryobacterium	s__Cryobacterium luteum	1	GCF_900110125.1_WP_092110241.1	1	GCF_900110125.1_WP_092110137.1	1	GCF_900110125.1_WP_092110135.1	1	GCF_900110125.1_WP_092110139.1	1	GCF_900110125.1_WP_092110139.1	1	GCF_900110125.1_WP_092110139.1	1	GCF_900110125.1_WP_092110139.1	0
GCF_004365915.1	99.49	p__Actinobacteriota	c__Actinomycetia	o__Actinomycetales	f__Microbacteriaceae	g__Cryobacterium	s__Cryobacterium psychrophilum	0		0		0		0		0		0		0		0
GCF_900101115.1	99.49	p__Actinobacteriota	c__Actinomycetia	o__Actinomycetales	f__Microbacteriaceae	g__Cryobacterium	s__Cryobacterium psychrotolerans	1	GCF_900101115.1_WP_092321696.1	1	GCF_900101115.1_WP_092321437.1	1	GCF_900101115.1_WP_092321438.1	1	GCF_900101115.1_WP_092321436.1	1	GCF_900101115.1_WP_092321436.1	1	GCF_900101115.1_WP_092321436.1	1	GCF_900101115.1_WP_092321436.1	0
GCF_000764165.1	98.74	p__Actinobacteriota	c__Actinomycetia	o__Actinomycetales	f__Microbacteriaceae	g__Cryobacterium	s__Cryobacterium roopkundense	1	GCF_000764165.1_WP_084141736.1	1	GCF_000764165.1_WP_035839890.1	1	GCF_000764165.1_WP_035839887.1	1	GCF_000764165.1_WP_035839893.1	1	GCF_000764165.1_WP_035839893.1	1	GCF_000764165.1_WP_035839893.1	1	GCF_000764165.1_WP_035839893.1	0
GCF_000738085.1	96.49	p__Actinobacteriota	c__Actinomycetia	o__Actinomycetales	f__Microbacteriaceae	g__Cryobacterium	s__Cryobacterium sp000738085	1	GCF_000738085.1_WP_081882035.1	1	GCF_000738085.1_WP_035873743.1	1	GCF_000738085.1_WP_035873742.1	1	GCF_000738085.1_WP_035873744.1	1	GCF_000738085.1_WP_035873744.1	1	GCF_000738085.1_WP_035873744.1	1	GCF_000738085.1_WP_035873744.1	0
GCA_002404115.1	59.65	p__Actinobacteriota	c__Actinomycetia	o__Actinomycetales	f__Microbacteriaceae	g__Cryobacterium	s__Cryobacterium sp002404115	0		0		0		0		0		0		0		0
GCF_002929495.1	98.74	p__Actinobacteriota	c__Actinomycetia	o__Actinomycetales	f__Microbacteriaceae	g__Cryobacterium	s__Cryobacterium sp002929495	1	GCF_002929495.1_WP_104192010.1	1	GCF_002929495.1_WP_104191919.1	1	GCF_002929495.1_WP_104191918.1	1	GCF_002929495.1_WP_104191920.1	1	GCF_002929495.1_WP_104191920.1	1	GCF_002929495.1_WP_104191920.1	1	GCF_002929495.1_WP_104191920.1	0
GCF_002929505.1	98.99	p__Actinobacteriota	c__Actinomycetia	o__Actinomycetales	f__Microbacteriaceae	g__Cryobacterium	s__Cryobacterium sp002929505	1	GCF_002929505.1_WP_104128604.1	1	GCF_002929505.1_WP_104128455.1	1	GCF_002929505.1_WP_104128454.1	1	GCF_002929505.1_WP_104128456.1	1	GCF_002929505.1_WP_104128456.1	1	GCF_002929505.1_WP_104128456.1	1	GCF_002929505.1_WP_104128456.1	0
GCF_002929535.1	99.24	p__Actinobacteriota	c__Actinomycetia	o__Actinomycetales	f__Microbacteriaceae	g__Cryobacterium	s__Cryobacterium sp002929535	1	GCF_002929535.1_WP_104082162.1	1	GCF_002929535.1_WP_104082072.1	1	GCF_002929535.1_WP_104082071.1	1	GCF_002929535.1_WP_158251144.1	1	GCF_002929535.1_WP_158251144.1	1	GCF_002929535.1_WP_158251144.1	1	GCF_002929535.1_WP_158251144.1	0
GCF_002929555.1	99.37	p__Actinobacteriota	c__Actinomycetia	o__Actinomycetales	f__Microbacteriaceae	g__Cryobacterium	s__Cryobacterium sp002929555	1	GCF_002929555.1_WP_104164992.1	1	GCF_002929555.1_WP_088456015.1	1	GCF_002929555.1_WP_104164677.1	1	GCF_002929555.1_WP_104164679.1	1	GCF_002929555.1_WP_104164679.1	1	GCF_002929555.1_WP_104164679.1	1	GCF_002929555.1_WP_104164679.1	0
GCF_002929805.1	98.65	p__Actinobacteriota	c__Actinomycetia	o__Actinomycetales	f__Microbacteriaceae	g__Cryobacterium	s__Cryobacterium sp002929805	1	GCF_002929805.1_WP_104139398.1	1	GCF_002929805.1_WP_104139023.1	1	GCF_002929805.1_WP_104178635.1	1	GCF_002929805.1_WP_104139020.1	1	GCF_002929805.1_WP_104139020.1	1	GCF_002929805.1_WP_104139020.1	1	GCF_002929805.1_WP_104139020.1	0
GCF_002929825.1	98.99	p__Actinobacteriota	c__Actinomycetia	o__Actinomycetales	f__Microbacteriaceae	g__Cryobacterium	s__Cryobacterium sp002929825	1	GCF_002929825.1_WP_104201555.1	1	GCF_002929825.1_WP_104201342.1	1	GCF_002929825.1_WP_104201554.1	1	GCF_002929825.1_WP_104201343.1	1	GCF_002929825.1_WP_104201343.1	1	GCF_002929825.1_WP_104201343.1	1	GCF_002929825.1_WP_104201343.1	0
GCF_002929845.1	99.49	p__Actinobacteriota	c__Actinomycetia	o__Actinomycetales	f__Microbacteriaceae	g__Cryobacterium	s__Cryobacterium sp002929845	1	GCF_002929845.1_WP_104099306.1	1	GCF_002929845.1_WP_104099307.1	1	GCF_002929845.1_WP_104099308.1	1	GCF_002929845.1_WP_104099305.1	1	GCF_002929845.1_WP_104099305.1	1	GCF_002929845.1_WP_104099305.1	1	GCF_002929845.1_WP_104099305.1	0
GCF_003602235.1	99.41	p__Actinobacteriota	c__Actinomycetia	o__Actinomycetales	f__Microbacteriaceae	g__Cryobacterium	s__Cryobacterium sp003602235	1	GCF_003602235.1_WP_119974494.1	1	GCF_003602235.1_WP_119974424.1	1	GCF_003602235.1_WP_119974425.1	0		0		0		0		0
GCF_003611035.1	99.27	p__Actinobacteriota	c__Actinomycetia	o__Actinomycetales	f__Microbacteriaceae	g__Cryobacterium	s__Cryobacterium sp003611035	1	GCF_003611035.1_WP_181445876.1	1	GCF_003611035.1_WP_066595006.1	1	GCF_003611035.1_WP_120337142.1	1	GCF_003611035.1_WP_120337143.1	1	GCF_003611035.1_WP_120337143.1	1	GCF_003611035.1_WP_120337143.1	1	GCF_003611035.1_WP_120337143.1	0
GCF_004210215.1	98.74	p__Actinobacteriota	c__Actinomycetia	o__Actinomycetales	f__Microbacteriaceae	g__Cryobacterium	s__Cryobacterium sp004210215	1	GCF_004210215.1_WP_130178234.1	1	GCF_004210215.1_WP_130178227.1	1	GCF_004210215.1_WP_130178226.1	1	GCF_004210215.1_WP_130178228.1	1	GCF_004210215.1_WP_130178228.1	1	GCF_004210215.1_WP_130178228.1	1	GCF_004210215.1_WP_130178228.1	0
GCF_004402215.1	99.49	p__Actinobacteriota	c__Actinomycetia	o__Actinomycetales	f__Microbacteriaceae	g__Cryobacterium	s__Cryobacterium sp004402215	1	GCF_004402215.1_WP_134489800.1	1	GCF_004402215.1_WP_134489760.1	1	GCF_004402215.1_WP_134489758.1	1	GCF_004402215.1_WP_134489762.1	1	GCF_004402215.1_WP_134489762.1	1	GCF_004402215.1_WP_134489762.1	1	GCF_004402215.1_WP_134489762.1	0
GCF_004402235.1	98.99	p__Actinobacteriota	c__Actinomycetia	o__Actinomycetales	f__Microbacteriaceae	g__Cryobacterium	s__Cryobacterium sp004402235	1	GCF_004402235.1_WP_134449006.1	1	GCF_004402235.1_WP_134448966.1	1	GCF_004402235.1_WP_134448967.1	1	GCF_004402235.1_WP_134448965.1	1	GCF_004402235.1_WP_134448965.1	1	GCF_004402235.1_WP_134448965.1	1	GCF_004402235.1_WP_134448965.1	0
GCF_004402375.1	99.49	p__Actinobacteriota	c__Actinomycetia	o__Actinomycetales	f__Microbacteriaceae	g__Cryobacterium	s__Cryobacterium sp004402375	1	GCF_004402375.1_WP_134364128.1	1	GCF_004402375.1_WP_134364018.1	1	GCF_004402375.1_WP_134364017.1	1	GCF_004402375.1_WP_134364019.1	1	GCF_004402375.1_WP_134364019.1	1	GCF_004402375.1_WP_134364019.1	1	GCF_004402375.1_WP_134364019.1	0
GCF_004402485.1	98.74	p__Actinobacteriota	c__Actinomycetia	o__Actinomycetales	f__Microbacteriaceae	g__Cryobacterium	s__Cryobacterium sp004402485	1	GCF_004402485.1_WP_134536603.1	1	GCF_004402485.1_WP_134536511.1	1	GCF_004402485.1_WP_134536513.1	1	GCF_004402485.1_WP_134536510.1	1	GCF_004402485.1_WP_134536510.1	1	GCF_004402485.1_WP_134536510.1	1	GCF_004402485.1_WP_134536510.1	0
GCF_004402495.1	99.49	p__Actinobacteriota	c__Actinomycetia	o__Actinomycetales	f__Microbacteriaceae	g__Cryobacterium	s__Cryobacterium sp004402495	1	GCF_004402495.1_WP_134538547.1	1	GCF_004402495.1_WP_134508566.1	1	GCF_004402495.1_WP_134538373.1	1	GCF_004402495.1_WP_134538375.1	1	GCF_004402495.1_WP_134538375.1	1	GCF_004402495.1_WP_134538375.1	1	GCF_004402495.1_WP_134538375.1	0
GCF_004402535.1	98.99	p__Actinobacteriota	c__Actinomycetia	o__Actinomycetales	f__Microbacteriaceae	g__Cryobacterium	s__Cryobacterium sp004402535	1	GCF_004402535.1_WP_134504332.1	1	GCF_004402535.1_WP_134504205.1	1	GCF_004402535.1_WP_134504206.1	1	GCF_004402535.1_WP_134504204.1	1	GCF_004402535.1_WP_134504204.1	1	GCF_004402535.1_WP_134504204.1	1	GCF_004402535.1_WP_134504204.1	0
GCF_004402595.1	99.24	p__Actinobacteriota	c__Actinomycetia	o__Actinomycetales	f__Microbacteriaceae	g__Cryobacterium	s__Cryobacterium sp004402595	1	GCF_004402595.1_WP_134402559.1	1	GCF_004402595.1_WP_134402526.1	1	GCF_004402595.1_WP_134402525.1	1	GCF_004402595.1_WP_134402527.1	1	GCF_004402595.1_WP_134402527.1	1	GCF_004402595.1_WP_134402527.1	1	GCF_004402595.1_WP_134402527.1	0
GCF_004402695.1	99.24	p__Actinobacteriota	c__Actinomycetia	o__Actinomycetales	f__Microbacteriaceae	g__Cryobacterium	s__Cryobacterium sp004402695	1	GCF_004402695.1_WP_134453400.1	1	GCF_004402695.1_WP_088456015.1	1	GCF_004402695.1_WP_134453381.1	1	GCF_004402695.1_WP_134453382.1	1	GCF_004402695.1_WP_134453382.1	1	GCF_004402695.1_WP_134453382.1	1	GCF_004402695.1_WP_134453382.1	0
GCF_004402785.1	99.49	p__Actinobacteriota	c__Actinomycetia	o__Actinomycetales	f__Microbacteriaceae	g__Cryobacterium	s__Cryobacterium sp004402785	1	GCF_004402785.1_WP_134568928.1	1	GCF_004402785.1_WP_134568785.1	1	GCF_004402785.1_WP_134568787.1	1	GCF_004402785.1_WP_134568783.1	1	GCF_004402785.1_WP_134568783.1	1	GCF_004402785.1_WP_134568783.1	1	GCF_004402785.1_WP_134568783.1	0
GCF_004403065.1	99.49	p__Actinobacteriota	c__Actinomycetia	o__Actinomycetales	f__Microbacteriaceae	g__Cryobacterium	s__Cryobacterium sp004403065	1	GCF_004403065.1_WP_134423654.1	1	GCF_004403065.1_WP_134364018.1	1	GCF_004403065.1_WP_134422993.1	1	GCF_004403065.1_WP_134422991.1	1	GCF_004403065.1_WP_134422991.1	1	GCF_004403065.1_WP_134422991.1	1	GCF_004403065.1_WP_134422991.1	0
GCF_004403185.1	98.74	p__Actinobacteriota	c__Actinomycetia	o__Actinomycetales	f__Microbacteriaceae	g__Cryobacterium	s__Cryobacterium sp004403185	1	GCF_004403185.1_WP_134514451.1	1	GCF_004403185.1_WP_134514348.1	1	GCF_004403185.1_WP_134514346.1	1	GCF_004403185.1_WP_134514350.1	1	GCF_004403185.1_WP_134514350.1	1	GCF_004403185.1_WP_134514350.1	1	GCF_004403185.1_WP_134514350.1	0
GCF_004403305.1	99.16	p__Actinobacteriota	c__Actinomycetia	o__Actinomycetales	f__Microbacteriaceae	g__Cryobacterium	s__Cryobacterium sp004403305	1	GCF_004403305.1_WP_134520483.1	1	GCF_004403305.1_WP_134520443.1	1	GCF_004403305.1_WP_134520442.1	1	GCF_004403305.1_WP_134520444.1	1	GCF_004403305.1_WP_134520444.1	1	GCF_004403305.1_WP_134520444.1	1	GCF_004403305.1_WP_134520444.1	0
GCF_004403395.1	99.49	p__Actinobacteriota	c__Actinomycetia	o__Actinomycetales	f__Microbacteriaceae	g__Cryobacterium	s__Cryobacterium sp004403395	0		0		0		0		0		0		0		0
GCF_004403465.1	99.49	p__Actinobacteriota	c__Actinomycetia	o__Actinomycetales	f__Microbacteriaceae	g__Cryobacterium	s__Cryobacterium sp004403465	1	GCF_004403465.1_WP_134432447.1	1	GCF_004403465.1_WP_104099307.1	1	GCF_004403465.1_WP_134432397.1	1	GCF_004403465.1_WP_134432398.1	1	GCF_004403465.1_WP_134432398.1	1	GCF_004403465.1_WP_134432398.1	1	GCF_004403465.1_WP_134432398.1	0
GCF_004403515.1	99.49	p__Actinobacteriota	c__Actinomycetia	o__Actinomycetales	f__Microbacteriaceae	g__Cryobacterium	s__Cryobacterium sp004403515	1	GCF_004403515.1_WP_134522689.1	1	GCF_004403515.1_WP_134522680.1	1	GCF_004403515.1_WP_134522679.1	1	GCF_004403515.1_WP_134522681.1	1	GCF_004403515.1_WP_134522681.1	1	GCF_004403515.1_WP_134522681.1	1	GCF_004403515.1_WP_134522681.1	0
GCF_004403945.1	99.49	p__Actinobacteriota	c__Actinomycetia	o__Actinomycetales	f__Microbacteriaceae	g__Cryobacterium	s__Cryobacterium sp004403945	1	GCF_004403945.1_WP_134641873.1	1	GCF_004403945.1_WP_134641801.1	1	GCF_004403945.1_WP_134641802.1	1	GCF_004403945.1_WP_134641800.1	1	GCF_004403945.1_WP_134641800.1	1	GCF_004403945.1_WP_134641800.1	1	GCF_004403945.1_WP_134641800.1	0
GCF_004403985.1	99.24	p__Actinobacteriota	c__Actinomycetia	o__Actinomycetales	f__Microbacteriaceae	g__Cryobacterium	s__Cryobacterium sp004403985	1	GCF_004403985.1_WP_134553069.1	1	GCF_004403985.1_WP_134463042.1	1	GCF_004403985.1_WP_134552806.1	1	GCF_004403985.1_WP_134552808.1	1	GCF_004403985.1_WP_134552808.1	1	GCF_004403985.1_WP_134552808.1	1	GCF_004403985.1_WP_134552808.1	0
GCF_004404055.1	98.74	p__Actinobacteriota	c__Actinomycetia	o__Actinomycetales	f__Microbacteriaceae	g__Cryobacterium	s__Cryobacterium sp004404055	1	GCF_004404055.1_WP_134556209.1	1	GCF_004404055.1_WP_134556016.1	1	GCF_004404055.1_WP_134556015.1	1	GCF_004404055.1_WP_134556017.1	1	GCF_004404055.1_WP_134556017.1	1	GCF_004404055.1_WP_134556017.1	1	GCF_004404055.1_WP_134556017.1	0
GCF_002909375.1	99.49	p__Actinobacteriota	c__Actinomycetia	o__Actinomycetales	f__Microbacteriaceae	g__Cryobacterium	s__Cryobacterium zongtaii	1	GCF_002909375.1_WP_088457969.1	1	GCF_002909375.1_WP_088456015.1	1	GCF_002909375.1_WP_088456016.1	1	GCF_002909375.1_WP_088456014.1	1	GCF_002909375.1_WP_088456014.1	1	GCF_002909375.1_WP_088456014.1	1	GCF_002909375.1_WP_088456014.1	0
GCF_001571045.1	98.99	p__Actinobacteriota	c__Actinomycetia	o__Actinomycetales	f__Microbacteriaceae	g__Curtobacterium	s__Curtobacterium ammoniigenes	1	GCF_001571045.1_WP_066516819.1	1	GCF_001571045.1_WP_066516817.1	1	GCF_001571045.1_WP_066516813.1	1	GCF_001571045.1_WP_066516824.1	1	GCF_001571045.1_WP_066516824.1	1	GCF_001571045.1_WP_066516824.1	1	GCF_001571045.1_WP_066516824.1	0
GCF_006715175.1	100	p__Actinobacteriota	c__Actinomycetia	o__Actinomycetales	f__Microbacteriaceae	g__Curtobacterium	s__Curtobacterium citreum	1	GCF_006715175.1_WP_141861457.1	1	GCF_006715175.1_WP_058740403.1	1	GCF_006715175.1_WP_114851099.1	1	GCF_006715175.1_WP_141861455.1	1	GCF_006715175.1_WP_141861455.1	1	GCF_006715175.1_WP_141861455.1	1	GCF_006715175.1_WP_141861455.1	0
GCF_004103915.1	98.99	p__Actinobacteriota	c__Actinomycetia	o__Actinomycetales	f__Microbacteriaceae	g__Curtobacterium	s__Curtobacterium flaccumfaciens	1	GCF_004103915.1_WP_027465540.1	1	GCF_004103915.1_WP_111022850.1	1	GCF_004103915.1_WP_110894673.1	1	GCF_004103915.1_WP_128779869.1	1	GCF_004103915.1_WP_128779869.1	1	GCF_004103915.1_WP_128779869.1	1	GCF_004103915.1_WP_128779869.1	0
GCF_000349565.1	97.98	p__Actinobacteriota	c__Actinomycetia	o__Actinomycetales	f__Microbacteriaceae	g__Curtobacterium	s__Curtobacterium flaccumfaciens_A	1	GCF_000349565.1_WP_081612302.1	1	GCF_000349565.1_WP_017887433.1	1	GCF_000349565.1_WP_017887432.1	1	GCF_000349565.1_WP_017887435.1	1	GCF_000349565.1_WP_017887435.1	1	GCF_000349565.1_WP_017887435.1	1	GCF_000349565.1_WP_017887435.1	0
GCF_004361695.1	98.43	p__Actinobacteriota	c__Actinomycetia	o__Actinomycetales	f__Microbacteriaceae	g__Curtobacterium	s__Curtobacterium flaccumfaciens_B	1	GCF_004361695.1_WP_133520562.1	1	GCF_004361695.1_WP_071291453.1	1	GCF_004361695.1_WP_133520561.1	1	GCF_004361695.1_WP_133520563.1	1	GCF_004361695.1_WP_133520563.1	1	GCF_004361695.1_WP_133520563.1	1	GCF_004361695.1_WP_133520563.1	0
GCF_001475545.1	98.6	p__Actinobacteriota	c__Actinomycetia	o__Actinomycetales	f__Microbacteriaceae	g__Curtobacterium	s__Curtobacterium luteum	1	GCF_001475545.1_WP_083513611.1	1	GCF_001475545.1_WP_058726005.1	1	GCF_001475545.1_WP_058726006.1	1	GCF_001475545.1_WP_058726004.1	1	GCF_001475545.1_WP_058726004.1	1	GCF_001475545.1_WP_058726004.1	1	GCF_001475545.1_WP_058726004.1	0
GCF_005490985.1	99.94	p__Actinobacteriota	c__Actinomycetia	o__Actinomycetales	f__Microbacteriaceae	g__Curtobacterium	s__Curtobacterium oceanosedimentum	1	GCF_005490985.1_WP_137767256.1	1	GCF_005490985.1_WP_137767257.1	1	GCF_005490985.1_WP_137767258.1	1	GCF_005490985.1_WP_137767255.1	1	GCF_005490985.1_WP_137767255.1	1	GCF_005490985.1_WP_137767255.1	1	GCF_005490985.1_WP_137767255.1	0
GCF_002025645.1	99.19	p__Actinobacteriota	c__Actinomycetia	o__Actinomycetales	f__Microbacteriaceae	g__Curtobacterium	s__Curtobacterium pusillum	2	GCF_002025645.1_WP_079235963.1,GCF_002025645.1_WP_079239384.1	2	GCF_002025645.1_WP_079235964.1,GCF_002025645.1_WP_079239383.1	2	GCF_002025645.1_WP_079235965.1,GCF_002025645.1_WP_079239382.1	2	GCF_002025645.1_WP_079235962.1,GCF_002025645.1_WP_079239385.1	2	GCF_002025645.1_WP_079235962.1,GCF_002025645.1_WP_079239385.1	2	GCF_002025645.1_WP_079235962.1,GCF_002025645.1_WP_079239385.1	2	GCF_002025645.1_WP_079235962.1,GCF_002025645.1_WP_079239385.1	0
GCF_000333315.1	88.37	p__Actinobacteriota	c__Actinomycetia	o__Actinomycetales	f__Microbacteriaceae	g__Curtobacterium	s__Curtobacterium sp000333315	1	GCF_000333315.1_WP_042726668.1	0		1	GCF_000333315.1_WP_022903096.1	1	GCF_000333315.1_WP_148286183.1	1	GCF_000333315.1_WP_148286183.1	1	GCF_000333315.1_WP_148286183.1	1	GCF_000333315.1_WP_148286183.1	0
GCF_000333375.1	92.76	p__Actinobacteriota	c__Actinomycetia	o__Actinomycetales	f__Microbacteriaceae	g__Curtobacterium	s__Curtobacterium sp000333375	1	GCF_000333375.1_WP_022907978.1	1	GCF_000333375.1_WP_022907977.1	1	GCF_000333375.1_WP_022907976.1	1	GCF_000333375.1_WP_022907979.1	1	GCF_000333375.1_WP_022907979.1	1	GCF_000333375.1_WP_022907979.1	1	GCF_000333375.1_WP_022907979.1	0
GCF_000772085.1	99.49	p__Actinobacteriota	c__Actinomycetia	o__Actinomycetales	f__Microbacteriaceae	g__Curtobacterium	s__Curtobacterium sp000772085	1	GCF_000772085.1_WP_066658197.1	1	GCF_000772085.1_WP_066654192.1	1	GCF_000772085.1_WP_144411436.1	1	GCF_000772085.1_WP_066654191.1	1	GCF_000772085.1_WP_066654191.1	1	GCF_000772085.1_WP_066654191.1	1	GCF_000772085.1_WP_066654191.1	0
GCF_001422205.1	98.48	p__Actinobacteriota	c__Actinomycetia	o__Actinomycetales	f__Microbacteriaceae	g__Curtobacterium	s__Curtobacterium sp001422205	1	GCF_001422205.1_WP_055949067.1	1	GCF_001422205.1_WP_055947971.1	1	GCF_001422205.1_WP_156364129.1	1	GCF_001422205.1_WP_055947974.1	1	GCF_001422205.1_WP_055947974.1	1	GCF_001422205.1_WP_055947974.1	1	GCF_001422205.1_WP_055947974.1	0
GCF_001424385.1	98.99	p__Actinobacteriota	c__Actinomycetia	o__Actinomycetales	f__Microbacteriaceae	g__Curtobacterium	s__Curtobacterium sp001424385	1	GCF_001424385.1_WP_162241719.1	1	GCF_001424385.1_WP_056124776.1	1	GCF_001424385.1_WP_056124771.1	1	GCF_001424385.1_WP_162241720.1	1	GCF_001424385.1_WP_162241720.1	1	GCF_001424385.1_WP_162241720.1	1	GCF_001424385.1_WP_162241720.1	0
GCF_001705035.1	98.99	p__Actinobacteriota	c__Actinomycetia	o__Actinomycetales	f__Microbacteriaceae	g__Curtobacterium	s__Curtobacterium sp001705035	1	GCF_001705035.1_WP_065962960.1	1	GCF_001705035.1_WP_065962961.1	1	GCF_001705035.1_WP_065962963.1	1	GCF_001705035.1_WP_065962958.1	1	GCF_001705035.1_WP_065962958.1	1	GCF_001705035.1_WP_065962958.1	1	GCF_001705035.1_WP_065962958.1	0
GCF_001742745.1	98.99	p__Actinobacteriota	c__Actinomycetia	o__Actinomycetales	f__Microbacteriaceae	g__Curtobacterium	s__Curtobacterium sp001742745	1	GCF_001742745.1_WP_141718802.1	1	GCF_001742745.1_WP_069710948.1	1	GCF_001742745.1_WP_141718801.1	1	GCF_001742745.1_WP_069710949.1	1	GCF_001742745.1_WP_069710949.1	1	GCF_001742745.1_WP_069710949.1	1	GCF_001742745.1_WP_069710949.1	0
GCF_001806325.1	98.99	p__Actinobacteriota	c__Actinomycetia	o__Actinomycetales	f__Microbacteriaceae	g__Curtobacterium	s__Curtobacterium sp001806325	1	GCF_001806325.1_WP_070418904.1	1	GCF_001806325.1_WP_070418905.1	1	GCF_001806325.1_WP_070418906.1	1	GCF_001806325.1_WP_070418903.1	1	GCF_001806325.1_WP_070418903.1	1	GCF_001806325.1_WP_070418903.1	1	GCF_001806325.1_WP_070418903.1	0
GCF_001864835.1	99.12	p__Actinobacteriota	c__Actinomycetia	o__Actinomycetales	f__Microbacteriaceae	g__Curtobacterium	s__Curtobacterium sp001864835	1	GCF_001864835.1_WP_083403999.1	1	GCF_001864835.1_WP_056124776.1	1	GCF_001864835.1_WP_071300852.1	1	GCF_001864835.1_WP_139195304.1	1	GCF_001864835.1_WP_139195304.1	1	GCF_001864835.1_WP_139195304.1	1	GCF_001864835.1_WP_139195304.1	0
GCF_001864895.1	99.49	p__Actinobacteriota	c__Actinomycetia	o__Actinomycetales	f__Microbacteriaceae	g__Curtobacterium	s__Curtobacterium sp001864895	1	GCF_001864895.1_WP_071256309.1	1	GCF_001864895.1_WP_071255183.1	1	GCF_001864895.1_WP_071256312.1	1	GCF_001864895.1_WP_071297240.1	1	GCF_001864895.1_WP_071297240.1	1	GCF_001864895.1_WP_071297240.1	1	GCF_001864895.1_WP_071297240.1	0
GCF_001865015.1	98.99	p__Actinobacteriota	c__Actinomycetia	o__Actinomycetales	f__Microbacteriaceae	g__Curtobacterium	s__Curtobacterium sp001865015	1	GCF_001865015.1_WP_071275561.1	1	GCF_001865015.1_WP_071275559.1	1	GCF_001865015.1_WP_071275557.1	1	GCF_001865015.1_WP_071275562.1	1	GCF_001865015.1_WP_071275562.1	1	GCF_001865015.1_WP_071275562.1	1	GCF_001865015.1_WP_071275562.1	0
GCF_001865065.1	98.48	p__Actinobacteriota	c__Actinomycetia	o__Actinomycetales	f__Microbacteriaceae	g__Curtobacterium	s__Curtobacterium sp001865065	1	GCF_001865065.1_WP_071291452.1	1	GCF_001865065.1_WP_071291453.1	1	GCF_001865065.1_WP_071291454.1	1	GCF_001865065.1_WP_071291451.1	1	GCF_001865065.1_WP_071291451.1	1	GCF_001865065.1_WP_071291451.1	1	GCF_001865065.1_WP_071291451.1	0
GCF_002412165.1	98.99	p__Actinobacteriota	c__Actinomycetia	o__Actinomycetales	f__Microbacteriaceae	g__Curtobacterium	s__Curtobacterium sp002412165	1	GCF_002412165.1_WP_096899374.1	1	GCF_002412165.1_WP_096899375.1	1	GCF_002412165.1_WP_096899376.1	1	GCF_002412165.1_WP_096899373.1	1	GCF_002412165.1_WP_096899373.1	1	GCF_002412165.1_WP_096899373.1	1	GCF_002412165.1_WP_096899373.1	0
GCF_003224335.1	98.99	p__Actinobacteriota	c__Actinomycetia	o__Actinomycetales	f__Microbacteriaceae	g__Curtobacterium	s__Curtobacterium sp003224335	1	GCF_003224335.1_WP_110824887.1	1	GCF_003224335.1_WP_110824888.1	1	GCF_003224335.1_WP_110824889.1	1	GCF_003224335.1_WP_110824886.1	1	GCF_003224335.1_WP_110824886.1	1	GCF_003224335.1_WP_110824886.1	1	GCF_003224335.1_WP_110824886.1	0
GCF_003234085.1	98.93	p__Actinobacteriota	c__Actinomycetia	o__Actinomycetales	f__Microbacteriaceae	g__Curtobacterium	s__Curtobacterium sp003234085	1	GCF_003234085.1_WP_111077769.1	1	GCF_003234085.1_WP_110902510.1	1	GCF_003234085.1_WP_110902363.1	1	GCF_003234085.1_WP_111237129.1	1	GCF_003234085.1_WP_111237129.1	1	GCF_003234085.1_WP_111237129.1	1	GCF_003234085.1_WP_111237129.1	0
GCF_003234115.1	99.49	p__Actinobacteriota	c__Actinomycetia	o__Actinomycetales	f__Microbacteriaceae	g__Curtobacterium	s__Curtobacterium sp003234115	1	GCF_003234115.1_WP_111115485.1	1	GCF_003234115.1_WP_111115484.1	1	GCF_003234115.1_WP_111115483.1	1	GCF_003234115.1_WP_111115575.1	1	GCF_003234115.1_WP_111115575.1	1	GCF_003234115.1_WP_111115575.1	1	GCF_003234115.1_WP_111115575.1	0
GCF_003234175.1	99.49	p__Actinobacteriota	c__Actinomycetia	o__Actinomycetales	f__Microbacteriaceae	g__Curtobacterium	s__Curtobacterium sp003234175	1	GCF_003234175.1_WP_111226395.1	1	GCF_003234175.1_WP_069710948.1	1	GCF_003234175.1_WP_111226396.1	1	GCF_003234175.1_WP_111225999.1	1	GCF_003234175.1_WP_111225999.1	1	GCF_003234175.1_WP_111225999.1	1	GCF_003234175.1_WP_111225999.1	0
GCF_003234185.1	98.99	p__Actinobacteriota	c__Actinomycetia	o__Actinomycetales	f__Microbacteriaceae	g__Curtobacterium	s__Curtobacterium sp003234185	1	GCF_003234185.1_WP_111238710.1	1	GCF_003234185.1_WP_069710948.1	1	GCF_003234185.1_WP_111238711.1	1	GCF_003234185.1_WP_111238417.1	1	GCF_003234185.1_WP_111238417.1	1	GCF_003234185.1_WP_111238417.1	1	GCF_003234185.1_WP_111238417.1	0
GCF_003234265.1	98.99	p__Actinobacteriota	c__Actinomycetia	o__Actinomycetales	f__Microbacteriaceae	g__Curtobacterium	s__Curtobacterium sp003234265	1	GCF_003234265.1_WP_111080148.1	1	GCF_003234265.1_WP_110824888.1	1	GCF_003234265.1_WP_111080146.1	1	GCF_003234265.1_WP_111210173.1	1	GCF_003234265.1_WP_111210173.1	1	GCF_003234265.1_WP_111210173.1	1	GCF_003234265.1_WP_111210173.1	0
GCF_003234365.1	99.94	p__Actinobacteriota	c__Actinomycetia	o__Actinomycetales	f__Microbacteriaceae	g__Curtobacterium	s__Curtobacterium sp003234365	1	GCF_003234365.1_WP_111084132.1	1	GCF_003234365.1_WP_111084131.1	1	GCF_003234365.1_WP_111084130.1	1	GCF_003234365.1_WP_111084133.1	1	GCF_003234365.1_WP_111084133.1	1	GCF_003234365.1_WP_111084133.1	1	GCF_003234365.1_WP_111084133.1	0
GCF_003234565.1	98.99	p__Actinobacteriota	c__Actinomycetia	o__Actinomycetales	f__Microbacteriaceae	g__Curtobacterium	s__Curtobacterium sp003234565	1	GCF_003234565.1_WP_111008968.1	1	GCF_003234565.1_WP_111008854.1	1	GCF_003234565.1_WP_111008969.1	1	GCF_003234565.1_WP_111008853.1	1	GCF_003234565.1_WP_111008853.1	1	GCF_003234565.1_WP_111008853.1	1	GCF_003234565.1_WP_111008853.1	0
GCF_003234795.1	98.99	p__Actinobacteriota	c__Actinomycetia	o__Actinomycetales	f__Microbacteriaceae	g__Curtobacterium	s__Curtobacterium sp003234795	1	GCF_003234795.1_WP_111073364.1	1	GCF_003234795.1_WP_110902510.1	1	GCF_003234795.1_WP_111073365.1	1	GCF_003234795.1_WP_111073363.1	1	GCF_003234795.1_WP_111073363.1	1	GCF_003234795.1_WP_111073363.1	1	GCF_003234795.1_WP_111073363.1	0
GCF_003234855.1	98.99	p__Actinobacteriota	c__Actinomycetia	o__Actinomycetales	f__Microbacteriaceae	g__Curtobacterium	s__Curtobacterium sp003234855	1	GCF_003234855.1_WP_111051911.1	1	GCF_003234855.1_WP_110824888.1	1	GCF_003234855.1_WP_111051910.1	1	GCF_003234855.1_WP_111051942.1	1	GCF_003234855.1_WP_111051942.1	1	GCF_003234855.1_WP_111051942.1	1	GCF_003234855.1_WP_111051942.1	0
GCF_003752025.1	99.94	p__Actinobacteriota	c__Actinomycetia	o__Actinomycetales	f__Microbacteriaceae	g__Curtobacterium	s__Curtobacterium sp003752025	1	GCF_003752025.1_WP_123680938.1	1	GCF_003752025.1_WP_123680937.1	1	GCF_003752025.1_WP_123680936.1	1	GCF_003752025.1_WP_123680939.1	1	GCF_003752025.1_WP_123680939.1	1	GCF_003752025.1_WP_123680939.1	1	GCF_003752025.1_WP_123680939.1	0
GCF_003755065.1	99.49	p__Actinobacteriota	c__Actinomycetia	o__Actinomycetales	f__Microbacteriaceae	g__Curtobacterium	s__Curtobacterium sp003755065	1	GCF_003755065.1_WP_123313118.1	1	GCF_003755065.1_WP_123312689.1	1	GCF_003755065.1_WP_123312688.1	1	GCF_003755065.1_WP_123312690.1	1	GCF_003755065.1_WP_123312690.1	1	GCF_003755065.1_WP_123312690.1	1	GCF_003755065.1_WP_123312690.1	0
GCF_003762905.1	99.44	p__Actinobacteriota	c__Actinomycetia	o__Actinomycetales	f__Microbacteriaceae	g__Curtobacterium	s__Curtobacterium sp003762905	1	GCF_003762905.1_WP_123653351.1	1	GCF_003762905.1_WP_123653352.1	1	GCF_003762905.1_WP_123653353.1	1	GCF_003762905.1_WP_123653350.1	1	GCF_003762905.1_WP_123653350.1	1	GCF_003762905.1_WP_123653350.1	1	GCF_003762905.1_WP_123653350.1	0
GCF_003989515.1	100	p__Actinobacteriota	c__Actinomycetia	o__Actinomycetales	f__Microbacteriaceae	g__Curtobacterium	s__Curtobacterium sp003989515	1	GCF_003989515.1_WP_126892608.1	1	GCF_003989515.1_WP_126892609.1	1	GCF_003989515.1_WP_126892612.1	1	GCF_003989515.1_WP_148113357.1	1	GCF_003989515.1_WP_148113357.1	1	GCF_003989515.1_WP_148113357.1	1	GCF_003989515.1_WP_148113357.1	0
GCA_900086645.1	98.99	p__Actinobacteriota	c__Actinomycetia	o__Actinomycetales	f__Microbacteriaceae	g__Curtobacterium	s__Curtobacterium sp900086645	1	GCA_900086645.1_SBN63395.1	1	GCA_900086645.1_SBN63396.1	1	GCA_900086645.1_SBN63397.1	1	GCA_900086645.1_SBN63394.1	1	GCA_900086645.1_SBN63394.1	1	GCA_900086645.1_SBN63394.1	1	GCA_900086645.1_SBN63394.1	0
GCF_900101675.1	98.93	p__Actinobacteriota	c__Actinomycetia	o__Actinomycetales	f__Microbacteriaceae	g__Curtobacterium	s__Curtobacterium sp900101675	1	GCF_900101675.1_WP_092096660.1	1	GCF_900101675.1_WP_092096658.1	1	GCF_900101675.1_WP_092097265.1	1	GCF_900101675.1_WP_092096661.1	1	GCF_900101675.1_WP_092096661.1	1	GCF_900101675.1_WP_092096661.1	1	GCF_900101675.1_WP_092096661.1	0
GCF_002797715.1	98.99	p__Actinobacteriota	c__Actinomycetia	o__Actinomycetales	f__Microbacteriaceae	g__Diaminobutyricimonas	s__Diaminobutyricimonas aerilata	1	GCF_002797715.1_WP_100365382.1	1	GCF_002797715.1_WP_100365381.1	1	GCF_002797715.1_WP_100365380.1	1	GCF_002797715.1_WP_157802345.1	1	GCF_002797715.1_WP_157802345.1	1	GCF_002797715.1_WP_157802345.1	1	GCF_002797715.1_WP_157802345.1	0
GCF_000878135.1	98.99	p__Actinobacteriota	c__Actinomycetia	o__Actinomycetales	f__Microbacteriaceae	g__Frigoribacterium	s__Frigoribacterium sp000878135	1	GCF_000878135.1_WP_082060089.1	1	GCF_000878135.1_WP_043596053.1	1	GCF_000878135.1_WP_043596067.1	1	GCF_000878135.1_WP_082060086.1	1	GCF_000878135.1_WP_082060086.1	1	GCF_000878135.1_WP_082060086.1	1	GCF_000878135.1_WP_082060086.1	0
GCF_001421165.1	98.4	p__Actinobacteriota	c__Actinomycetia	o__Actinomycetales	f__Microbacteriaceae	g__Frigoribacterium	s__Frigoribacterium sp001421165	1	GCF_001421165.1_WP_082460144.1	1	GCF_001421165.1_WP_056043629.1	1	GCF_001421165.1_WP_056044525.1	1	GCF_001421165.1_WP_056043634.1	1	GCF_001421165.1_WP_056043634.1	1	GCF_001421165.1_WP_056043634.1	1	GCF_001421165.1_WP_056043634.1	0
GCF_001422285.1	98.48	p__Actinobacteriota	c__Actinomycetia	o__Actinomycetales	f__Microbacteriaceae	g__Frigoribacterium	s__Frigoribacterium sp001422285	1	GCF_001422285.1_WP_082475369.1	1	GCF_001422285.1_WP_055799821.1	1	GCF_001422285.1_WP_055799826.1	1	GCF_001422285.1_WP_055799818.1	1	GCF_001422285.1_WP_055799818.1	1	GCF_001422285.1_WP_055799818.1	1	GCF_001422285.1_WP_055799818.1	0
GCF_001423665.1	98.42	p__Actinobacteriota	c__Actinomycetia	o__Actinomycetales	f__Microbacteriaceae	g__Frigoribacterium	s__Frigoribacterium sp001423665	1	GCF_001423665.1_WP_082514728.1	1	GCF_001423665.1_WP_056057474.1	1	GCF_001423665.1_WP_056059116.1	1	GCF_001423665.1_WP_056057477.1	1	GCF_001423665.1_WP_056057477.1	1	GCF_001423665.1_WP_056057477.1	1	GCF_001423665.1_WP_056057477.1	0
GCF_001423905.1	98.15	p__Actinobacteriota	c__Actinomycetia	o__Actinomycetales	f__Microbacteriaceae	g__Frigoribacterium	s__Frigoribacterium sp001423905	1	GCF_001423905.1_WP_082486690.1	1	GCF_001423905.1_WP_056259768.1	1	GCF_001423905.1_WP_056260754.1	1	GCF_001423905.1_WP_056259770.1	1	GCF_001423905.1_WP_056259770.1	1	GCF_001423905.1_WP_056259770.1	1	GCF_001423905.1_WP_056259770.1	0
GCF_001424645.1	98.99	p__Actinobacteriota	c__Actinomycetia	o__Actinomycetales	f__Microbacteriaceae	g__Frigoribacterium	s__Frigoribacterium sp001424645	1	GCF_001424645.1_WP_082454772.1	1	GCF_001424645.1_WP_043596053.1	1	GCF_001424645.1_WP_054146315.1	1	GCF_001424645.1_WP_055975093.1	1	GCF_001424645.1_WP_055975093.1	1	GCF_001424645.1_WP_055975093.1	1	GCF_001424645.1_WP_055975093.1	0
GCF_003751785.1	98.48	p__Actinobacteriota	c__Actinomycetia	o__Actinomycetales	f__Microbacteriaceae	g__Frigoribacterium	s__Frigoribacterium sp003751785	1	GCF_003751785.1_WP_123355869.1	1	GCF_003751785.1_WP_123355146.1	1	GCF_003751785.1_WP_123355147.1	1	GCF_003751785.1_WP_158613344.1	1	GCF_003751785.1_WP_158613344.1	1	GCF_003751785.1_WP_158613344.1	1	GCF_003751785.1_WP_158613344.1	0
GCF_003755185.1	98.99	p__Actinobacteriota	c__Actinomycetia	o__Actinomycetales	f__Microbacteriaceae	g__Frigoribacterium	s__Frigoribacterium sp003755185	1	GCF_003755185.1_WP_123519700.1	1	GCF_003755185.1_WP_123519563.1	1	GCF_003755185.1_WP_123519701.1	1	GCF_003755185.1_WP_158612691.1	1	GCF_003755185.1_WP_158612691.1	1	GCF_003755185.1_WP_158612691.1	1	GCF_003755185.1_WP_158612691.1	0
GCF_004364285.1	98.38	p__Actinobacteriota	c__Actinomycetia	o__Actinomycetales	f__Microbacteriaceae	g__Frigoribacterium	s__Frigoribacterium sp004364285	1	GCF_004364285.1_WP_123548288.1	1	GCF_004364285.1_WP_123547654.1	1	GCF_004364285.1_WP_123548289.1	1	GCF_004364285.1_WP_133738212.1	1	GCF_004364285.1_WP_133738212.1	1	GCF_004364285.1_WP_133738212.1	1	GCF_004364285.1_WP_133738212.1	0
GCF_003634555.1	99.49	p__Actinobacteriota	c__Actinomycetia	o__Actinomycetales	f__Microbacteriaceae	g__Frondihabitans	s__Frondihabitans australicus	1	GCF_003634555.1_WP_121370331.1	1	GCF_003634555.1_WP_121370330.1	1	GCF_003634555.1_WP_121370329.1	1	GCF_003634555.1_WP_121370332.1	1	GCF_003634555.1_WP_121370332.1	1	GCF_003634555.1_WP_121370332.1	1	GCF_003634555.1_WP_121370332.1	0
GCF_001423105.1	98.4	p__Actinobacteriota	c__Actinomycetia	o__Actinomycetales	f__Microbacteriaceae	g__Frondihabitans	s__Frondihabitans sp001423105	1	GCF_001423105.1_WP_084816337.1	1	GCF_001423105.1_WP_055964871.1	1	GCF_001423105.1_WP_055964873.1	1	GCF_001423105.1_WP_055964869.1	1	GCF_001423105.1_WP_055964869.1	1	GCF_001423105.1_WP_055964869.1	1	GCF_001423105.1_WP_055964869.1	0
GCF_001577365.1	96.74	p__Actinobacteriota	c__Actinomycetia	o__Actinomycetales	f__Microbacteriaceae	g__Frondihabitans	s__Frondihabitans sp001577365	1	GCF_001577365.1_WP_066283213.1	1	GCF_001577365.1_WP_066276882.1	0		1	GCF_001577365.1_WP_066276879.1	1	GCF_001577365.1_WP_066276879.1	1	GCF_001577365.1_WP_066276879.1	1	GCF_001577365.1_WP_066276879.1	0
GCF_002074055.1	98.99	p__Actinobacteriota	c__Actinomycetia	o__Actinomycetales	f__Microbacteriaceae	g__Frondihabitans	s__Frondihabitans sp002074055	1	GCF_002074055.1_WP_119870070.1	1	GCF_002074055.1_WP_119867492.1	1	GCF_002074055.1_WP_119867493.1	1	GCF_002074055.1_WP_164088353.1	1	GCF_002074055.1_WP_164088353.1	1	GCF_002074055.1_WP_164088353.1	1	GCF_002074055.1_WP_164088353.1	0
GCF_003752365.1	98.48	p__Actinobacteriota	c__Actinomycetia	o__Actinomycetales	f__Microbacteriaceae	g__Frondihabitans	s__Frondihabitans sp003752365	1	GCF_003752365.1_WP_123506900.1	1	GCF_003752365.1_WP_123506901.1	1	GCF_003752365.1_WP_123506902.1	1	GCF_003752365.1_WP_158614261.1	1	GCF_003752365.1_WP_158614261.1	1	GCF_003752365.1_WP_158614261.1	1	GCF_003752365.1_WP_158614261.1	0
GCF_000421145.1	99.49	p__Actinobacteriota	c__Actinomycetia	o__Actinomycetales	f__Microbacteriaceae	g__Glaciibacter	s__Glaciibacter superstes	1	GCF_000421145.1_WP_084697014.1	1	GCF_000421145.1_WP_022883854.1	1	GCF_000421145.1_WP_022883855.1	1	GCF_000421145.1_WP_022883852.1	1	GCF_000421145.1_WP_022883852.1	1	GCF_000421145.1_WP_022883852.1	1	GCF_000421145.1_WP_022883852.1	0
GCF_003003265.1	99.41	p__Actinobacteriota	c__Actinomycetia	o__Actinomycetales	f__Microbacteriaceae	g__Glaciihabitans	s__Glaciihabitans tibetensis	0		0		0		0		0		0		0		0
GCF_000419445.1	99.24	p__Actinobacteriota	c__Actinomycetia	o__Actinomycetales	f__Microbacteriaceae	g__Gryllotalpicola	s__Gryllotalpicola ginsengisoli	0		0		0		0		0		0		0		0
GCF_003627055.1	98.99	p__Actinobacteriota	c__Actinomycetia	o__Actinomycetales	f__Microbacteriaceae	g__Gryllotalpicola	s__Gryllotalpicola sp003627055	0		0		0		0		0		0		0		0
GCF_001570925.1	97.66	p__Actinobacteriota	c__Actinomycetia	o__Actinomycetales	f__Microbacteriaceae	g__Gulosibacter	s__Gulosibacter bifidus	0		0		0		0		0		0		0		0
GCF_000381765.1	98.64	p__Actinobacteriota	c__Actinomycetia	o__Actinomycetales	f__Microbacteriaceae	g__Gulosibacter	s__Gulosibacter faecalis	0		0		0		0		0		0		0		0
GCF_000425685.1	98.64	p__Actinobacteriota	c__Actinomycetia	o__Actinomycetales	f__Microbacteriaceae	g__Gulosibacter	s__Gulosibacter molinativorax	0		0		0		0		0		0		0		0
GCF_003865375.1	98.83	p__Actinobacteriota	c__Actinomycetia	o__Actinomycetales	f__Microbacteriaceae	g__Gulosibacter	s__Gulosibacter sp003865375	0		0		0		0		0		0		0		0
GCF_900163695.1	98.05	p__Actinobacteriota	c__Actinomycetia	o__Actinomycetales	f__Microbacteriaceae	g__Gulosibacter	s__Gulosibacter sp900163695	0		0		0		0		0		0		0		0
GCF_900626105.1	99.42	p__Actinobacteriota	c__Actinomycetia	o__Actinomycetales	f__Microbacteriaceae	g__Gulosibacter	s__Gulosibacter sp900626105	0		0		0		0		0		0		0		0
GCF_900107435.1	99.49	p__Actinobacteriota	c__Actinomycetia	o__Actinomycetales	f__Microbacteriaceae	g__Herbiconiux	s__Herbiconiux ginsengi	0		0		0		0		0		0		0		0
GCF_001571005.1	99.24	p__Actinobacteriota	c__Actinomycetia	o__Actinomycetales	f__Microbacteriaceae	g__Herbiconiux	s__Herbiconiux solani	0		0		0		0		0		0		0		0
GCA_004297105.1	96.21	p__Actinobacteriota	c__Actinomycetia	o__Actinomycetales	f__Microbacteriaceae	g__Herbiconiux	s__Herbiconiux sp004297105	0		0		0		0		0		0		0		0
GCF_005502775.1	98.99	p__Actinobacteriota	c__Actinomycetia	o__Actinomycetales	f__Microbacteriaceae	g__Herbiconiux	s__Herbiconiux sp005502775	0		0		0		0		0		0		0		0
GCF_006716125.1	97.67	p__Actinobacteriota	c__Actinomycetia	o__Actinomycetales	f__Microbacteriaceae	g__Homoserinimonas	s__Homoserinimonas aerilata	1	GCF_006716125.1_WP_185740564.1	1	GCF_006716125.1_WP_141881289.1	1	GCF_006716125.1_WP_141881290.1	1	GCF_006716125.1_WP_141881287.1	1	GCF_006716125.1_WP_141881287.1	1	GCF_006716125.1_WP_141881287.1	1	GCF_006716125.1_WP_141881287.1	0
GCF_002929725.1	96.04	p__Actinobacteriota	c__Actinomycetia	o__Actinomycetales	f__Microbacteriaceae	g__Homoserinimonas	s__Homoserinimonas mesophilum	0		0		0		0		0		0		0		0
GCF_003065485.1	98.77	p__Actinobacteriota	c__Actinomycetia	o__Actinomycetales	f__Microbacteriaceae	g__Homoserinimonas	s__Homoserinimonas sp003065485	1	GCF_003065485.1_WP_108518511.1	1	GCF_003065485.1_WP_108518509.1	1	GCF_003065485.1_WP_108518507.1	1	GCF_003065485.1_WP_108518512.1	1	GCF_003065485.1_WP_108518512.1	1	GCF_003065485.1_WP_108518512.1	1	GCF_003065485.1_WP_108518512.1	0
GCF_000421825.1	99.49	p__Actinobacteriota	c__Actinomycetia	o__Actinomycetales	f__Microbacteriaceae	g__Humibacter	s__Humibacter albus	0		0		0		0		0		0		0		0
GCF_006716695.1	98.25	p__Actinobacteriota	c__Actinomycetia	o__Actinomycetales	f__Microbacteriaceae	g__Klugiella	s__Klugiella xanthotipulae	0		0		0		0		0		0		0		0
GCF_003990045.1	99.49	p__Actinobacteriota	c__Actinomycetia	o__Actinomycetales	f__Microbacteriaceae	g__Labedella	s__Labedella endophytica	0		0		0		0		0		0		0		0
GCF_003014675.1	99.49	p__Actinobacteriota	c__Actinomycetia	o__Actinomycetales	f__Microbacteriaceae	g__Labedella	s__Labedella gwakjiensis	0		0		0		0		0		0		0		0
GCF_004078635.1	99.49	p__Actinobacteriota	c__Actinomycetia	o__Actinomycetales	f__Microbacteriaceae	g__Labedella	s__Labedella sp004078635	0		0		0		0		0		0		0		0
GCF_004078655.1	99.49	p__Actinobacteriota	c__Actinomycetia	o__Actinomycetales	f__Microbacteriaceae	g__Labedella	s__Labedella sp004078655	0		0		0		0		0		0		0		0
GCF_000469485.1	97.79	p__Actinobacteriota	c__Actinomycetia	o__Actinomycetales	f__Microbacteriaceae	g__Leifsonia	s__Leifsonia aquatica	1	GCF_000469485.1_WP_155828974.1	1	GCF_000469485.1_WP_021758882.1	1	GCF_000469485.1_WP_021758880.1	1	GCF_000469485.1_WP_021754836.1	1	GCF_000469485.1_WP_021754836.1	1	GCF_000469485.1_WP_021754836.1	1	GCF_000469485.1_WP_021754836.1	0
GCF_000633535.1	99.49	p__Actinobacteriota	c__Actinomycetia	o__Actinomycetales	f__Microbacteriaceae	g__Leifsonia	s__Leifsonia aquatica_A	1	GCF_000633535.1_WP_052357740.1	1	GCF_000633535.1_WP_025157951.1	1	GCF_000633535.1_WP_025157950.1	1	GCF_000633535.1_WP_025157953.1	1	GCF_000633535.1_WP_025157953.1	1	GCF_000633535.1_WP_025157953.1	1	GCF_000633535.1_WP_025157953.1	0
GCF_000470775.1	98.73	p__Actinobacteriota	c__Actinomycetia	o__Actinomycetales	f__Microbacteriaceae	g__Leifsonia	s__Leifsonia cynodontis	0		0		0		0		0		0		0		0
GCF_001423695.1	99.44	p__Actinobacteriota	c__Actinomycetia	o__Actinomycetales	f__Microbacteriaceae	g__Leifsonia	s__Leifsonia sp001423695	1	GCF_001423695.1_WP_055923083.1	1	GCF_001423695.1_WP_055922317.1	1	GCF_001423695.1_WP_055922319.1	1	GCF_001423695.1_WP_055922314.1	1	GCF_001423695.1_WP_055922314.1	1	GCF_001423695.1_WP_055922314.1	1	GCF_001423695.1_WP_055922314.1	0
GCF_001428745.1	99.24	p__Actinobacteriota	c__Actinomycetia	o__Actinomycetales	f__Microbacteriaceae	g__Leifsonia	s__Leifsonia sp001428745	1	GCF_001428745.1_WP_157480472.1	1	GCF_001428745.1_WP_055897429.1	1	GCF_001428745.1_WP_055897433.1	1	GCF_001428745.1_WP_055897426.1	1	GCF_001428745.1_WP_055897426.1	1	GCF_001428745.1_WP_055897426.1	1	GCF_001428745.1_WP_055897426.1	0
GCA_001898805.1	99.37	p__Actinobacteriota	c__Actinomycetia	o__Actinomycetales	f__Microbacteriaceae	g__Leifsonia	s__Leifsonia sp001898805	1	GCA_001898805.1_OJX80420.1	1	GCA_001898805.1_OJX80296.1	1	GCA_001898805.1_OJX80297.1	1	GCA_001898805.1_OJX80295.1	1	GCA_001898805.1_OJX80295.1	1	GCA_001898805.1_OJX80295.1	1	GCA_001898805.1_OJX80295.1	0
GCF_002105485.1	99.49	p__Actinobacteriota	c__Actinomycetia	o__Actinomycetales	f__Microbacteriaceae	g__Leifsonia	s__Leifsonia sp002105485	1	GCF_002105485.1_WP_143465522.1	1	GCF_002105485.1_WP_085367371.1	1	GCF_002105485.1_WP_085367370.1	1	GCF_002105485.1_WP_085367372.1	1	GCF_002105485.1_WP_085367372.1	1	GCF_002105485.1_WP_085367372.1	1	GCF_002105485.1_WP_085367372.1	0
GCF_003367665.1	99.49	p__Actinobacteriota	c__Actinomycetia	o__Actinomycetales	f__Microbacteriaceae	g__Leifsonia	s__Leifsonia sp003367665	1	GCF_003367665.1_NZ_QKXI01000003.1_349	1	GCF_003367665.1_NZ_QKXI01000003.1_350	1	GCF_003367665.1_NZ_QKXI01000003.1_351	1	GCF_003367665.1_NZ_QKXI01000003.1_348	1	GCF_003367665.1_NZ_QKXI01000003.1_348	1	GCF_003367665.1_NZ_QKXI01000003.1_348	1	GCF_003367665.1_NZ_QKXI01000003.1_348	0
GCF_003664105.1	98.98	p__Actinobacteriota	c__Actinomycetia	o__Actinomycetales	f__Microbacteriaceae	g__Leifsonia	s__Leifsonia sp003664105	1	GCF_003664105.1_WP_121263057.1	1	GCF_003664105.1_WP_121263056.1	1	GCF_003664105.1_WP_121263055.1	1	GCF_003664105.1_WP_121263058.1	1	GCF_003664105.1_WP_121263058.1	1	GCF_003664105.1_WP_121263058.1	1	GCF_003664105.1_WP_121263058.1	0
GCF_900100265.1	99.49	p__Actinobacteriota	c__Actinomycetia	o__Actinomycetales	f__Microbacteriaceae	g__Leifsonia	s__Leifsonia sp900100265	1	GCF_900100265.1_WP_089881705.1	1	GCF_900100265.1_WP_018188945.1	1	GCF_900100265.1_WP_018188944.1	1	GCF_900100265.1_WP_089879240.1	1	GCF_900100265.1_WP_089879240.1	1	GCF_900100265.1_WP_089879240.1	1	GCF_900100265.1_WP_089879240.1	0
GCF_900107895.1	99.49	p__Actinobacteriota	c__Actinomycetia	o__Actinomycetales	f__Microbacteriaceae	g__Leifsonia	s__Leifsonia sp900107895	1	GCF_900107895.1_WP_089916302.1	1	GCF_900107895.1_WP_089916305.1	1	GCF_900107895.1_WP_089916308.1	1	GCF_900107895.1_WP_089917090.1	1	GCF_900107895.1_WP_089917090.1	1	GCF_900107895.1_WP_089917090.1	1	GCF_900107895.1_WP_089917090.1	0
GCF_900114565.1	99.24	p__Actinobacteriota	c__Actinomycetia	o__Actinomycetales	f__Microbacteriaceae	g__Leifsonia	s__Leifsonia sp900114565	0		0		0		0		0		0		0		0
GCF_001647635.1	99.24	p__Actinobacteriota	c__Actinomycetia	o__Actinomycetales	f__Microbacteriaceae	g__Leifsonia	s__Leifsonia xyli_A	1	GCF_001647635.1_WP_064110390.1	1	GCF_001647635.1_WP_064110389.1	1	GCF_001647635.1_WP_064110388.1	1	GCF_001647635.1_WP_064110391.1	1	GCF_001647635.1_WP_064110391.1	1	GCF_001647635.1_WP_064110391.1	1	GCF_001647635.1_WP_064110391.1	0
GCF_000007665.1	98.63	p__Actinobacteriota	c__Actinomycetia	o__Actinomycetales	f__Microbacteriaceae	g__Leifsonia	s__Leifsonia xyli_C	0		0		0		0		0		0		0		0
GCF_004570845.1	98.99	p__Actinobacteriota	c__Actinomycetia	o__Actinomycetales	f__Microbacteriaceae	g__Leifsonia_A	s__Leifsonia_A flava	1	GCF_004570845.1_WP_135119367.1	1	GCF_004570845.1_WP_056163663.1	1	GCF_004570845.1_WP_135119368.1	1	GCF_004570845.1_WP_135119366.1	1	GCF_004570845.1_WP_135119366.1	1	GCF_004570845.1_WP_135119366.1	1	GCF_004570845.1_WP_135119366.1	0
GCF_001422325.1	98.99	p__Actinobacteriota	c__Actinomycetia	o__Actinomycetales	f__Microbacteriaceae	g__Leifsonia_A	s__Leifsonia_A sp001422325	1	GCF_001422325.1_WP_055905283.1	1	GCF_001422325.1_WP_055905286.1	1	GCF_001422325.1_WP_055905289.1	1	GCF_001422325.1_WP_055905281.1	1	GCF_001422325.1_WP_055905281.1	1	GCF_001422325.1_WP_055905281.1	1	GCF_001422325.1_WP_055905281.1	0
GCF_001425325.1	98.99	p__Actinobacteriota	c__Actinomycetia	o__Actinomycetales	f__Microbacteriaceae	g__Leifsonia_A	s__Leifsonia_A sp001425325	0		0		0		0		0		0		0		0
GCF_004801905.1	99.24	p__Actinobacteriota	c__Actinomycetia	o__Actinomycetales	f__Microbacteriaceae	g__Leifsonia_A	s__Leifsonia_A sp004801905	0		0		0		0		0		0		0		0
GCF_001273835.1	98.83	p__Actinobacteriota	c__Actinomycetia	o__Actinomycetales	f__Microbacteriaceae	g__Leucobacter	s__Leucobacter celer	0		0		0		0		0		0		0		0
GCF_000421845.1	100	p__Actinobacteriota	c__Actinomycetia	o__Actinomycetales	f__Microbacteriaceae	g__Leucobacter	s__Leucobacter chironomi	0		0		0		0		0		0		0		0
GCF_003917135.1	100	p__Actinobacteriota	c__Actinomycetia	o__Actinomycetales	f__Microbacteriaceae	g__Leucobacter	s__Leucobacter chromiireducens	0		0		0		0		0		0		0		0
GCF_900102345.1	100	p__Actinobacteriota	c__Actinomycetia	o__Actinomycetales	f__Microbacteriaceae	g__Leucobacter	s__Leucobacter chromiiresistens	0		0		0		0		0		0		0		0
GCF_001477055.1	95.03	p__Actinobacteriota	c__Actinomycetia	o__Actinomycetales	f__Microbacteriaceae	g__Leucobacter	s__Leucobacter chromiiresistens_A	0		0		0		0		0		0		0		0
GCF_006716085.1	98.54	p__Actinobacteriota	c__Actinomycetia	o__Actinomycetales	f__Microbacteriaceae	g__Leucobacter	s__Leucobacter komagatae	0		0		0		0		0		0		0		0
GCF_000834055.1	97.95	p__Actinobacteriota	c__Actinomycetia	o__Actinomycetales	f__Microbacteriaceae	g__Leucobacter	s__Leucobacter komagatae_A	0		0		0		0		0		0		0		0
GCF_004217175.1	100	p__Actinobacteriota	c__Actinomycetia	o__Actinomycetales	f__Microbacteriaceae	g__Leucobacter	s__Leucobacter luti	0		0		0		0		0		0		0		0
GCF_004339635.1	99.42	p__Actinobacteriota	c__Actinomycetia	o__Actinomycetales	f__Microbacteriaceae	g__Leucobacter	s__Leucobacter luti_A	0		0		0		0		0		0		0		0
GCF_002982315.1	100	p__Actinobacteriota	c__Actinomycetia	o__Actinomycetales	f__Microbacteriaceae	g__Leucobacter	s__Leucobacter massiliensis	0		0		0		0		0		0		0		0
GCF_003634035.1	99.42	p__Actinobacteriota	c__Actinomycetia	o__Actinomycetales	f__Microbacteriaceae	g__Leucobacter	s__Leucobacter mucogenicum_A	0		0		0		0		0		0		0		0
GCF_001273845.1	99.85	p__Actinobacteriota	c__Actinomycetia	o__Actinomycetales	f__Microbacteriaceae	g__Leucobacter	s__Leucobacter musarum	0		0		0		0		0		0		0		0
GCF_000350525.1	99.42	p__Actinobacteriota	c__Actinomycetia	o__Actinomycetales	f__Microbacteriaceae	g__Leucobacter	s__Leucobacter salsicius	0		0		0		0		0		0		0		0
GCF_004028235.1	100	p__Actinobacteriota	c__Actinomycetia	o__Actinomycetales	f__Microbacteriaceae	g__Leucobacter	s__Leucobacter sp000349545	0		0		0		0		0		0		0		0
GCF_000633415.1	99.85	p__Actinobacteriota	c__Actinomycetia	o__Actinomycetales	f__Microbacteriaceae	g__Leucobacter	s__Leucobacter sp000633415	0		0		0		0		0		0		0		0
GCF_000980875.1	95.71	p__Actinobacteriota	c__Actinomycetia	o__Actinomycetales	f__Microbacteriaceae	g__Leucobacter	s__Leucobacter sp000980875	0		0		0		0		0		0		0		0
GCF_001373475.1	100	p__Actinobacteriota	c__Actinomycetia	o__Actinomycetales	f__Microbacteriaceae	g__Leucobacter	s__Leucobacter sp001373475	0		0		0		0		0		0		0		0
GCF_001482305.1	98.39	p__Actinobacteriota	c__Actinomycetia	o__Actinomycetales	f__Microbacteriaceae	g__Leucobacter	s__Leucobacter sp001482305	0		0		0		0		0		0		0		0
GCA_002336855.1	89.4	p__Actinobacteriota	c__Actinomycetia	o__Actinomycetales	f__Microbacteriaceae	g__Leucobacter	s__Leucobacter sp002336855	0		0		0		0		0		0		0		0
GCF_002752355.1	99.71	p__Actinobacteriota	c__Actinomycetia	o__Actinomycetales	f__Microbacteriaceae	g__Leucobacter	s__Leucobacter sp002752355	0		0		0		0		0		0		0		0
GCF_003569785.1	99.85	p__Actinobacteriota	c__Actinomycetia	o__Actinomycetales	f__Microbacteriaceae	g__Leucobacter	s__Leucobacter sp003569785	0		0		0		0		0		0		0		0
GCF_003858425.1	94.83	p__Actinobacteriota	c__Actinomycetia	o__Actinomycetales	f__Microbacteriaceae	g__Leucobacter	s__Leucobacter sp003858425	0		0		0		0		0		0		0		0
GCF_003859945.1	95.13	p__Actinobacteriota	c__Actinomycetia	o__Actinomycetales	f__Microbacteriaceae	g__Leucobacter	s__Leucobacter sp003859945	0		0		0		0		0		0		0		0
GCF_900163635.1	99.71	p__Actinobacteriota	c__Actinomycetia	o__Actinomycetales	f__Microbacteriaceae	g__Leucobacter	s__Leucobacter sp900163635	0		0		0		0		0		0		0		0
GCF_004208635.1	100	p__Actinobacteriota	c__Actinomycetia	o__Actinomycetales	f__Microbacteriaceae	g__Leucobacter	s__Leucobacter triazinivorans	0		0		0		0		0		0		0		0
GCA_002529645.1	96.34	p__Actinobacteriota	c__Actinomycetia	o__Actinomycetales	f__Microbacteriaceae	g__Lumbricidophila	s__Lumbricidophila eiseniae	0		0		0		0		0		0		0		0
GCF_003339645.1	99.49	p__Actinobacteriota	c__Actinomycetia	o__Actinomycetales	f__Microbacteriaceae	g__Microbacterium	s__Microbacterium arborescens	1	GCF_003339645.1_WP_114598357.1	1	GCF_003339645.1_WP_023953659.1	1	GCF_003339645.1_WP_023953658.1	1	GCF_003339645.1_WP_162815197.1	1	GCF_003339645.1_WP_162815197.1	1	GCF_003339645.1_WP_162815197.1	1	GCF_003339645.1_WP_162815197.1	0
GCF_001974985.1	99.37	p__Actinobacteriota	c__Actinomycetia	o__Actinomycetales	f__Microbacteriaceae	g__Microbacterium	s__Microbacterium aurum	0		0		0		0		0		0		0		0
GCF_000956545.1	99.49	p__Actinobacteriota	c__Actinomycetia	o__Actinomycetales	f__Microbacteriaceae	g__Microbacterium	s__Microbacterium azadirachtae	0		0		0		0		0		0		0		0
GCF_000956505.1	99.49	p__Actinobacteriota	c__Actinomycetia	o__Actinomycetales	f__Microbacteriaceae	g__Microbacterium	s__Microbacterium azadirachtae_A	0		0		0		0		0		0		0		0
GCF_000299315.2	95.72	p__Actinobacteriota	c__Actinomycetia	o__Actinomycetales	f__Microbacteriaceae	g__Microbacterium	s__Microbacterium barkeri	1	GCF_000299315.2_WP_017203684.1	1	GCF_000299315.2_WP_017203685.1	1	GCF_000299315.2_WP_017203686.1	1	GCF_000299315.2_WP_100248798.1	1	GCF_000299315.2_WP_100248798.1	1	GCF_000299315.2_WP_100248798.1	1	GCF_000299315.2_WP_100248798.1	0
GCF_001652465.1	99.25	p__Actinobacteriota	c__Actinomycetia	o__Actinomycetales	f__Microbacteriaceae	g__Microbacterium	s__Microbacterium chocolatum	0		0		0		0		0		0		0		0
GCF_003386675.1	98.48	p__Actinobacteriota	c__Actinomycetia	o__Actinomycetales	f__Microbacteriaceae	g__Microbacterium	s__Microbacterium chocolatum_A	1	GCF_003386675.1_WP_181906323.1	1	GCF_003386675.1_WP_115915589.1	1	GCF_003386675.1_WP_115915588.1	1	GCF_003386675.1_WP_181906324.1	1	GCF_003386675.1_WP_181906324.1	1	GCF_003386675.1_WP_181906324.1	1	GCF_003386675.1_WP_181906324.1	0
GCF_001456955.1	98.99	p__Actinobacteriota	c__Actinomycetia	o__Actinomycetales	f__Microbacteriaceae	g__Microbacterium	s__Microbacterium enclense	0		0		0		0		0		0		0		0
GCF_004022425.1	98.65	p__Actinobacteriota	c__Actinomycetia	o__Actinomycetales	f__Microbacteriaceae	g__Microbacterium	s__Microbacterium enclense_A	0		0		0		0		0		0		0		0
GCF_002705755.3	99.49	p__Actinobacteriota	c__Actinomycetia	o__Actinomycetales	f__Microbacteriaceae	g__Microbacterium	s__Microbacterium esteraromaticum_A	0		0		0		0		0		0		0		0
GCF_900163815.1	99.49	p__Actinobacteriota	c__Actinomycetia	o__Actinomycetales	f__Microbacteriaceae	g__Microbacterium	s__Microbacterium esteraromaticum_B	0		0		0		0		0		0		0		0
GCF_003367705.1	99.37	p__Actinobacteriota	c__Actinomycetia	o__Actinomycetales	f__Microbacteriaceae	g__Microbacterium	s__Microbacterium foliorum	1	GCF_003367705.1_WP_045253035.1	1	GCF_003367705.1_WP_045253034.1	1	GCF_003367705.1_WP_045253061.1	1	GCF_003367705.1_WP_052677616.1	1	GCF_003367705.1_WP_052677616.1	1	GCF_003367705.1_WP_052677616.1	1	GCF_003367705.1_WP_052677616.1	0
GCF_002024885.1	98.99	p__Actinobacteriota	c__Actinomycetia	o__Actinomycetales	f__Microbacteriaceae	g__Microbacterium	s__Microbacterium foliorum_A	1	GCF_002024885.1_WP_042541179.1	1	GCF_002024885.1_WP_042541106.1	1	GCF_002024885.1_WP_042541108.1	1	GCF_002024885.1_WP_079113987.1	1	GCF_002024885.1_WP_079113987.1	1	GCF_002024885.1_WP_079113987.1	1	GCF_002024885.1_WP_079113987.1	0
GCF_006385575.1	99.49	p__Actinobacteriota	c__Actinomycetia	o__Actinomycetales	f__Microbacteriaceae	g__Microbacterium	s__Microbacterium foliorum_B	1	GCF_006385575.1_WP_140038714.1	1	GCF_006385575.1_WP_042541106.1	1	GCF_006385575.1_WP_140037234.1	1	GCF_006385575.1_WP_140038715.1	1	GCF_006385575.1_WP_140038715.1	1	GCF_006385575.1_WP_140038715.1	1	GCF_006385575.1_WP_140038715.1	0
GCF_000956535.1	98.99	p__Actinobacteriota	c__Actinomycetia	o__Actinomycetales	f__Microbacteriaceae	g__Microbacterium	s__Microbacterium ginsengisoli	0		0		0		0		0		0		0		0
GCF_003610275.1	99.49	p__Actinobacteriota	c__Actinomycetia	o__Actinomycetales	f__Microbacteriaceae	g__Microbacterium	s__Microbacterium ginsengiterrae	0		0		0		0		0		0		0		0
GCF_000826185.2	98.7	p__Actinobacteriota	c__Actinomycetia	o__Actinomycetales	f__Microbacteriaceae	g__Microbacterium	s__Microbacterium gorillae	0		0		0		0		0		0		0		0
GCF_000422745.1	99.33	p__Actinobacteriota	c__Actinomycetia	o__Actinomycetales	f__Microbacteriaceae	g__Microbacterium	s__Microbacterium gubbeenense	0		0		0		0		0		0		0		0
GCF_003569805.1	99.37	p__Actinobacteriota	c__Actinomycetia	o__Actinomycetales	f__Microbacteriaceae	g__Microbacterium	s__Microbacterium halotolerans	0		0		0		0		0		0		0		0
GCF_001592125.1	99.49	p__Actinobacteriota	c__Actinomycetia	o__Actinomycetales	f__Microbacteriaceae	g__Microbacterium	s__Microbacterium hominis	0		0		0		0		0		0		0		0
GCF_900105205.1	99.24	p__Actinobacteriota	c__Actinomycetia	o__Actinomycetales	f__Microbacteriaceae	g__Microbacterium	s__Microbacterium hydrocarbonoxydans	1	GCF_900105205.1_WP_082724618.1	1	GCF_900105205.1_WP_060928149.1	1	GCF_900105205.1_WP_060928148.1	1	GCF_900105205.1_WP_060928150.1	1	GCF_900105205.1_WP_060928150.1	1	GCF_900105205.1_WP_060928150.1	1	GCF_900105205.1_WP_060928150.1	0
GCF_000956475.1	99.49	p__Actinobacteriota	c__Actinomycetia	o__Actinomycetales	f__Microbacteriaceae	g__Microbacterium	s__Microbacterium hydrocarbonoxydans_A	0		0		0		0		0		0		0		0
GCF_004854025.1	98.99	p__Actinobacteriota	c__Actinomycetia	o__Actinomycetales	f__Microbacteriaceae	g__Microbacterium	s__Microbacterium hydrothermale	0		0		0		0		0		0		0		0
GCF_000422385.1	98.99	p__Actinobacteriota	c__Actinomycetia	o__Actinomycetales	f__Microbacteriaceae	g__Microbacterium	s__Microbacterium indicum	0		0		0		0		0		0		0		0
GCF_000956575.1	98.99	p__Actinobacteriota	c__Actinomycetia	o__Actinomycetales	f__Microbacteriaceae	g__Microbacterium	s__Microbacterium ketosireducens	0		0		0		0		0		0		0		0
GCF_002872075.1	98.97	p__Actinobacteriota	c__Actinomycetia	o__Actinomycetales	f__Microbacteriaceae	g__Microbacterium	s__Microbacterium kitamiense	0		0		0		0		0		0		0		0
GCF_006783905.1	96.46	p__Actinobacteriota	c__Actinomycetia	o__Actinomycetales	f__Microbacteriaceae	g__Microbacterium	s__Microbacterium kyungheense	0		0		0		0		0		0		0		0
GCF_006716815.1	99.49	p__Actinobacteriota	c__Actinomycetia	o__Actinomycetales	f__Microbacteriaceae	g__Microbacterium	s__Microbacterium lacticum	0		0		0		0		0		0		0		0
GCF_002812805.1	98.99	p__Actinobacteriota	c__Actinomycetia	o__Actinomycetales	f__Microbacteriaceae	g__Microbacterium	s__Microbacterium lacus	0		0		0		0		0		0		0		0
GCF_001584605.1	99.49	p__Actinobacteriota	c__Actinomycetia	o__Actinomycetales	f__Microbacteriaceae	g__Microbacterium	s__Microbacterium laevaniformans_A	0		0		0		0		0		0		0		0
GCF_003991875.1	98.91	p__Actinobacteriota	c__Actinomycetia	o__Actinomycetales	f__Microbacteriaceae	g__Microbacterium	s__Microbacterium lemovicicum	0		0		0		0		0		0		0		0
GCF_006539765.1	99.49	p__Actinobacteriota	c__Actinomycetia	o__Actinomycetales	f__Microbacteriaceae	g__Microbacterium	s__Microbacterium liquefaciens	0		0		0		0		0		0		0		0
GCF_000422405.1	99.49	p__Actinobacteriota	c__Actinomycetia	o__Actinomycetales	f__Microbacteriaceae	g__Microbacterium	s__Microbacterium luticocti	0		0		0		0		0		0		0		0
GCF_000802305.1	99.49	p__Actinobacteriota	c__Actinomycetia	o__Actinomycetales	f__Microbacteriaceae	g__Microbacterium	s__Microbacterium mangrovi	0		0		0		0		0		0		0		0
GCF_000455825.1	98.74	p__Actinobacteriota	c__Actinomycetia	o__Actinomycetales	f__Microbacteriaceae	g__Microbacterium	s__Microbacterium maritypicum	1	GCF_000455825.1_WP_021198955.1	1	GCF_000455825.1_WP_021198956.1	1	GCF_000455825.1_WP_021198957.1	1	GCF_000455825.1_WP_029267022.1	1	GCF_000455825.1_WP_029267022.1	1	GCF_000455825.1_WP_029267022.1	1	GCF_000455825.1_WP_029267022.1	0
GCF_001552475.1	99.49	p__Actinobacteriota	c__Actinomycetia	o__Actinomycetales	f__Microbacteriaceae	g__Microbacterium	s__Microbacterium oleivorans	0		0		0		0		0		0		0		0
GCF_001644225.1	98.98	p__Actinobacteriota	c__Actinomycetia	o__Actinomycetales	f__Microbacteriaceae	g__Microbacterium	s__Microbacterium oleivorans_A	0		0		0		0		0		0		0		0
GCF_001691565.1	99.49	p__Actinobacteriota	c__Actinomycetia	o__Actinomycetales	f__Microbacteriaceae	g__Microbacterium	s__Microbacterium oleivorans_B	0		0		0		0		0		0		0		0
GCF_006540085.1	99.24	p__Actinobacteriota	c__Actinomycetia	o__Actinomycetales	f__Microbacteriaceae	g__Microbacterium	s__Microbacterium oxydans	1	GCF_006540085.1_WP_058632700.1	1	GCF_006540085.1_WP_017828226.1	1	GCF_006540085.1_WP_046747445.1	1	GCF_006540085.1_WP_058632712.1	1	GCF_006540085.1_WP_058632712.1	1	GCF_006540085.1_WP_058632712.1	1	GCF_006540085.1_WP_058632712.1	0
GCF_000956525.1	99.49	p__Actinobacteriota	c__Actinomycetia	o__Actinomycetales	f__Microbacteriaceae	g__Microbacterium	s__Microbacterium oxydans_A	1	GCF_000956525.1_WP_045280851.1	1	GCF_000956525.1_WP_045280146.1	1	GCF_000956525.1_WP_045280147.1	1	GCF_000956525.1_WP_052679130.1	1	GCF_000956525.1_WP_052679130.1	1	GCF_000956525.1_WP_052679130.1	1	GCF_000956525.1_WP_052679130.1	0
GCF_900095745.1	100	p__Actinobacteriota	c__Actinomycetia	o__Actinomycetales	f__Microbacteriaceae	g__Microbacterium	s__Microbacterium oxydans_B	1	GCF_900095745.1_WP_091035046.1	1	GCF_900095745.1_WP_091035049.1	1	GCF_900095745.1_WP_091035054.1	1	GCF_900095745.1_WP_091035875.1	1	GCF_900095745.1_WP_091035875.1	1	GCF_900095745.1_WP_091035875.1	1	GCF_900095745.1_WP_091035875.1	0
GCF_000956405.1	90.4	p__Actinobacteriota	c__Actinomycetia	o__Actinomycetales	f__Microbacteriaceae	g__Microbacterium	s__Microbacterium oxydans_C	1	GCF_000956405.1_WP_045263694.1	1	GCF_000956405.1_WP_017828226.1	1	GCF_000956405.1_WP_045263693.1	1	GCF_000956405.1_WP_045263695.1	1	GCF_000956405.1_WP_045263695.1	1	GCF_000956405.1_WP_045263695.1	1	GCF_000956405.1_WP_045263695.1	0
GCF_004569265.1	99.49	p__Actinobacteriota	c__Actinomycetia	o__Actinomycetales	f__Microbacteriaceae	g__Microbacterium	s__Microbacterium paludicola_A	0		0		0		0		0		0		0		0
GCF_900105335.1	98.99	p__Actinobacteriota	c__Actinomycetia	o__Actinomycetales	f__Microbacteriaceae	g__Microbacterium	s__Microbacterium paraoxydans	1	GCF_900105335.1_WP_060922128.1	1	GCF_900105335.1_WP_025104366.1	1	GCF_900105335.1_WP_060922129.1	1	GCF_900105335.1_WP_060922127.1	1	GCF_900105335.1_WP_060922127.1	1	GCF_900105335.1_WP_060922127.1	1	GCF_900105335.1_WP_060922127.1	0
GCF_001423615.1	99.37	p__Actinobacteriota	c__Actinomycetia	o__Actinomycetales	f__Microbacteriaceae	g__Microbacterium	s__Microbacterium phyllosphaerae	1	GCF_001423615.1_WP_157521061.1	1	GCF_001423615.1_WP_056307414.1	1	GCF_001423615.1_WP_056307416.1	1	GCF_001423615.1_WP_157521060.1	1	GCF_001423615.1_WP_157521060.1	1	GCF_001423615.1_WP_157521060.1	1	GCF_001423615.1_WP_157521060.1	0
GCF_000763375.1	99.49	p__Actinobacteriota	c__Actinomycetia	o__Actinomycetales	f__Microbacteriaceae	g__Microbacterium	s__Microbacterium profundi	0		0		0		0		0		0		0		0
GCF_900100885.1	98.99	p__Actinobacteriota	c__Actinomycetia	o__Actinomycetales	f__Microbacteriaceae	g__Microbacterium	s__Microbacterium pygmaeum	0		0		0		0		0		0		0		0
GCF_001552355.1	97.92	p__Actinobacteriota	c__Actinomycetia	o__Actinomycetales	f__Microbacteriaceae	g__Microbacterium	s__Microbacterium resistens	0		0		0		0		0		0		0		0
GCF_006716345.1	99.49	p__Actinobacteriota	c__Actinomycetia	o__Actinomycetales	f__Microbacteriaceae	g__Microbacterium	s__Microbacterium saperdae	1	GCF_006716345.1_WP_141873169.1	1	GCF_006716345.1_WP_141871861.1	1	GCF_006716345.1_WP_141871862.1	1	GCF_006716345.1_WP_141871860.1	1	GCF_006716345.1_WP_141871860.1	1	GCF_006716345.1_WP_141871860.1	1	GCF_006716345.1_WP_141871860.1	0
GCF_004564075.1	99.44	p__Actinobacteriota	c__Actinomycetia	o__Actinomycetales	f__Microbacteriaceae	g__Microbacterium	s__Microbacterium sediminis	1	GCF_004564075.1_WP_067028055.1	1	GCF_004564075.1_WP_067028057.1	1	GCF_004564075.1_WP_135012106.1	1	GCF_004564075.1_WP_135012108.1	1	GCF_004564075.1_WP_135012108.1	1	GCF_004564075.1_WP_135012108.1	1	GCF_004564075.1_WP_135012108.1	0
GCF_003327285.1	99.83	p__Actinobacteriota	c__Actinomycetia	o__Actinomycetales	f__Microbacteriaceae	g__Microbacterium	s__Microbacterium sorbitolivorans	0		0		0		0		0		0		0		0
GCF_000333395.1	94.35	p__Actinobacteriota	c__Actinomycetia	o__Actinomycetales	f__Microbacteriaceae	g__Microbacterium	s__Microbacterium sp000333395	0		0		0		0		0		0		0		0
GCF_000380605.1	99.49	p__Actinobacteriota	c__Actinomycetia	o__Actinomycetales	f__Microbacteriaceae	g__Microbacterium	s__Microbacterium sp000380605	1	GCF_000380605.1_WP_018171527.1	1	GCF_000380605.1_WP_018171526.1	1	GCF_000380605.1_WP_018171525.1	1	GCF_000380605.1_WP_155911287.1	1	GCF_000380605.1_WP_155911287.1	1	GCF_000380605.1_WP_155911287.1	1	GCF_000380605.1_WP_155911287.1	0
GCF_000383475.1	99.49	p__Actinobacteriota	c__Actinomycetia	o__Actinomycetales	f__Microbacteriaceae	g__Microbacterium	s__Microbacterium sp000383475	0		0		0		0		0		0		0		0
GCF_000411455.1	99.49	p__Actinobacteriota	c__Actinomycetia	o__Actinomycetales	f__Microbacteriaceae	g__Microbacterium	s__Microbacterium sp000411455	0		0		0		0		0		0		0		0
GCF_000425985.1	99.49	p__Actinobacteriota	c__Actinomycetia	o__Actinomycetales	f__Microbacteriaceae	g__Microbacterium	s__Microbacterium sp000425985	1	GCF_000425985.1_WP_028502272.1	1	GCF_000425985.1_WP_028502271.1	1	GCF_000425985.1_WP_028502270.1	1	GCF_000425985.1_WP_036274106.1	1	GCF_000425985.1_WP_036274106.1	1	GCF_000425985.1_WP_036274106.1	1	GCF_000425985.1_WP_036274106.1	0
GCF_000685355.1	97.02	p__Actinobacteriota	c__Actinomycetia	o__Actinomycetales	f__Microbacteriaceae	g__Microbacterium	s__Microbacterium sp000685355	0		0		0		0		0		0		0		0
GCF_000799385.1	99.49	p__Actinobacteriota	c__Actinomycetia	o__Actinomycetales	f__Microbacteriaceae	g__Microbacterium	s__Microbacterium sp000799385	0		0		0		0		0		0		0		0
GCF_000800925.1	99.49	p__Actinobacteriota	c__Actinomycetia	o__Actinomycetales	f__Microbacteriaceae	g__Microbacterium	s__Microbacterium sp000800925	1	GCF_000800925.1_WP_047524788.1	1	GCF_000800925.1_WP_047524786.1	1	GCF_000800925.1_WP_047524783.1	1	GCF_000800925.1_WP_052193854.1	1	GCF_000800925.1_WP_052193854.1	1	GCF_000800925.1_WP_052193854.1	1	GCF_000800925.1_WP_052193854.1	0
GCF_000967865.1	99.49	p__Actinobacteriota	c__Actinomycetia	o__Actinomycetales	f__Microbacteriaceae	g__Microbacterium	s__Microbacterium sp000967865	0		0		0		0		0		0		0		0
GCF_001049495.1	99.49	p__Actinobacteriota	c__Actinomycetia	o__Actinomycetales	f__Microbacteriaceae	g__Microbacterium	s__Microbacterium sp001049495	1	GCF_001049495.1_WP_091234842.1	1	GCF_001049495.1_WP_091233976.1	1	GCF_001049495.1_WP_091233973.1	1	GCF_001049495.1_WP_141651322.1	1	GCF_001049495.1_WP_141651322.1	1	GCF_001049495.1_WP_141651322.1	1	GCF_001049495.1_WP_141651322.1	0
GCF_001262495.1	99.49	p__Actinobacteriota	c__Actinomycetia	o__Actinomycetales	f__Microbacteriaceae	g__Microbacterium	s__Microbacterium sp001262495	1	GCF_001262495.1_WP_082297457.1	1	GCF_001262495.1_WP_050720824.1	1	GCF_001262495.1_WP_050720825.1	1	GCF_001262495.1_WP_050720822.1	1	GCF_001262495.1_WP_050720822.1	1	GCF_001262495.1_WP_050720822.1	1	GCF_001262495.1_WP_050720822.1	0
GCF_001314225.1	98.7	p__Actinobacteriota	c__Actinomycetia	o__Actinomycetales	f__Microbacteriaceae	g__Microbacterium	s__Microbacterium sp001314225	0		0		0		0		0		0		0		0
GCF_001422925.1	99.49	p__Actinobacteriota	c__Actinomycetia	o__Actinomycetales	f__Microbacteriaceae	g__Microbacterium	s__Microbacterium sp001422925	0		0		0		0		0		0		0		0
GCF_001423485.1	99.37	p__Actinobacteriota	c__Actinomycetia	o__Actinomycetales	f__Microbacteriaceae	g__Microbacterium	s__Microbacterium sp001423485	1	GCF_001423485.1_WP_056517394.1	1	GCF_001423485.1_WP_056517073.1	1	GCF_001423485.1_WP_056517076.1	1	GCF_001423485.1_WP_157534432.1	1	GCF_001423485.1_WP_157534432.1	1	GCF_001423485.1_WP_157534432.1	1	GCF_001423485.1_WP_157534432.1	0
GCF_001424225.1	98.99	p__Actinobacteriota	c__Actinomycetia	o__Actinomycetales	f__Microbacteriaceae	g__Microbacterium	s__Microbacterium sp001424225	0		0		0		0		0		0		0		0
GCF_001426925.1	99.49	p__Actinobacteriota	c__Actinomycetia	o__Actinomycetales	f__Microbacteriaceae	g__Microbacterium	s__Microbacterium sp001426925	0		0		0		0		0		0		0		0
GCF_001426995.1	99.37	p__Actinobacteriota	c__Actinomycetia	o__Actinomycetales	f__Microbacteriaceae	g__Microbacterium	s__Microbacterium sp001426995	1	GCF_001426995.1_WP_056419606.1	1	GCF_001426995.1_WP_045253034.1	1	GCF_001426995.1_WP_056419603.1	1	GCF_001426995.1_WP_056417920.1	1	GCF_001426995.1_WP_056417920.1	1	GCF_001426995.1_WP_056417920.1	1	GCF_001426995.1_WP_056417920.1	0
GCF_001427145.1	100	p__Actinobacteriota	c__Actinomycetia	o__Actinomycetales	f__Microbacteriaceae	g__Microbacterium	s__Microbacterium sp001427145	0		0		0		0		0		0		0		0
GCF_001427525.1	98.99	p__Actinobacteriota	c__Actinomycetia	o__Actinomycetales	f__Microbacteriaceae	g__Microbacterium	s__Microbacterium sp001427525	0		0		0		0		0		0		0		0
GCF_001428485.1	99.49	p__Actinobacteriota	c__Actinomycetia	o__Actinomycetales	f__Microbacteriaceae	g__Microbacterium	s__Microbacterium sp001428485	0		0		0		0		0		0		0		0
GCF_001513675.1	99.49	p__Actinobacteriota	c__Actinomycetia	o__Actinomycetales	f__Microbacteriaceae	g__Microbacterium	s__Microbacterium sp001513675	1	GCF_001513675.1_WP_083511364.1	1	GCF_001513675.1_WP_067199871.1	1	GCF_001513675.1_WP_067199868.1	1	GCF_001513675.1_WP_067199877.1	1	GCF_001513675.1_WP_067199877.1	1	GCF_001513675.1_WP_067199877.1	1	GCF_001513675.1_WP_067199877.1	0
GCF_001595495.1	98.99	p__Actinobacteriota	c__Actinomycetia	o__Actinomycetales	f__Microbacteriaceae	g__Microbacterium	s__Microbacterium sp001595495	1	GCF_001595495.1_WP_062635800.1	1	GCF_001595495.1_WP_025104366.1	1	GCF_001595495.1_WP_025104367.1	1	GCF_001595495.1_WP_062635802.1	1	GCF_001595495.1_WP_062635802.1	1	GCF_001595495.1_WP_062635802.1	1	GCF_001595495.1_WP_062635802.1	0
GCF_001619615.1	98.99	p__Actinobacteriota	c__Actinomycetia	o__Actinomycetales	f__Microbacteriaceae	g__Microbacterium	s__Microbacterium sp001619615	0		0		0		0		0		0		0		0
GCF_001620065.1	99.32	p__Actinobacteriota	c__Actinomycetia	o__Actinomycetales	f__Microbacteriaceae	g__Microbacterium	s__Microbacterium sp001620065	0		0		0		0		0		0		0		0
GCA_001639925.1	99.33	p__Actinobacteriota	c__Actinomycetia	o__Actinomycetales	f__Microbacteriaceae	g__Microbacterium	s__Microbacterium sp001639925	0		0		0		0		0		0		0		0
GCF_001650405.1	98.99	p__Actinobacteriota	c__Actinomycetia	o__Actinomycetales	f__Microbacteriaceae	g__Microbacterium	s__Microbacterium sp001650405	1	GCF_001650405.1_WP_157560041.1	1	GCF_001650405.1_WP_067119034.1	1	GCF_001650405.1_WP_067119031.1	1	GCF_001650405.1_WP_067119037.1	1	GCF_001650405.1_WP_067119037.1	1	GCF_001650405.1_WP_067119037.1	1	GCF_001650405.1_WP_067119037.1	0
GCA_001724425.1	94.29	p__Actinobacteriota	c__Actinomycetia	o__Actinomycetales	f__Microbacteriaceae	g__Microbacterium	s__Microbacterium sp001724425	0		0		0		0		0		0		0		0
GCF_001792815.1	98.89	p__Actinobacteriota	c__Actinomycetia	o__Actinomycetales	f__Microbacteriaceae	g__Microbacterium	s__Microbacterium sp001792815	0		0		0		0		0		0		0		0
GCF_001878835.1	97.81	p__Actinobacteriota	c__Actinomycetia	o__Actinomycetales	f__Microbacteriaceae	g__Microbacterium	s__Microbacterium sp001878835	1	GCF_001878835.1_WP_083428607.1	1	GCF_001878835.1_WP_071641332.1	1	GCF_001878835.1_WP_071641334.1	1	GCF_001878835.1_WP_071641330.1	1	GCF_001878835.1_WP_071641330.1	1	GCF_001878835.1_WP_071641330.1	1	GCF_001878835.1_WP_071641330.1	0
GCF_001889265.1	99.37	p__Actinobacteriota	c__Actinomycetia	o__Actinomycetales	f__Microbacteriaceae	g__Microbacterium	s__Microbacterium sp001889265	1	GCF_001889265.1_WP_083569448.1	1	GCF_001889265.1_WP_042541106.1	1	GCF_001889265.1_WP_042541108.1	1	GCF_001889265.1_WP_082586629.1	1	GCF_001889265.1_WP_082586629.1	1	GCF_001889265.1_WP_082586629.1	1	GCF_001889265.1_WP_082586629.1	0
GCA_001897105.1	79.6	p__Actinobacteriota	c__Actinomycetia	o__Actinomycetales	f__Microbacteriaceae	g__Microbacterium	s__Microbacterium sp001897105	0		0		0		0		0		0		0		0
GCA_001897945.1	96.6	p__Actinobacteriota	c__Actinomycetia	o__Actinomycetales	f__Microbacteriaceae	g__Microbacterium	s__Microbacterium sp001897945	0		0		0		0		0		0		0		0
GCA_001898315.1	98.84	p__Actinobacteriota	c__Actinomycetia	o__Actinomycetales	f__Microbacteriaceae	g__Microbacterium	s__Microbacterium sp001898315	0		0		0		0		0		0		0		0
GCA_001898325.1	98.82	p__Actinobacteriota	c__Actinomycetia	o__Actinomycetales	f__Microbacteriaceae	g__Microbacterium	s__Microbacterium sp001898325	0		0		0		0		0		0		0		0
GCF_001984105.1	99.49	p__Actinobacteriota	c__Actinomycetia	o__Actinomycetales	f__Microbacteriaceae	g__Microbacterium	s__Microbacterium sp001984105	0		0		0		0		0		0		0		0
GCF_002245215.1	99.49	p__Actinobacteriota	c__Actinomycetia	o__Actinomycetales	f__Microbacteriaceae	g__Microbacterium	s__Microbacterium sp002245215	1	GCF_002245215.1_WP_094260689.1	1	GCF_002245215.1_WP_023953659.1	1	GCF_002245215.1_WP_094260690.1	1	GCF_002245215.1_WP_179223245.1	1	GCF_002245215.1_WP_179223245.1	1	GCF_002245215.1_WP_179223245.1	1	GCF_002245215.1_WP_179223245.1	0
GCA_002257455.1	96.55	p__Actinobacteriota	c__Actinomycetia	o__Actinomycetales	f__Microbacteriaceae	g__Microbacterium	s__Microbacterium sp002257455	0		0		0		0		0		0		0		0
GCA_002313585.1	96.96	p__Actinobacteriota	c__Actinomycetia	o__Actinomycetales	f__Microbacteriaceae	g__Microbacterium	s__Microbacterium sp002313585	0		0		0		0		0		0		0		0
GCF_002362255.1	99.49	p__Actinobacteriota	c__Actinomycetia	o__Actinomycetales	f__Microbacteriaceae	g__Microbacterium	s__Microbacterium sp002362255	1	GCF_002362255.1_WP_096715742.1	1	GCF_002362255.1_WP_096715435.1	1	GCF_002362255.1_WP_096715741.1	1	GCF_002362255.1_WP_096715436.1	1	GCF_002362255.1_WP_096715436.1	1	GCF_002362255.1_WP_096715436.1	1	GCF_002362255.1_WP_096715436.1	0
GCA_002456035.1	96.89	p__Actinobacteriota	c__Actinomycetia	o__Actinomycetales	f__Microbacteriaceae	g__Microbacterium	s__Microbacterium sp002456035	1	GCA_002456035.1_DKLT01000048.1_8	1	GCA_002456035.1_DKLT01000048.1_9	1	GCA_002456035.1_DKLT01000048.1_10	1	GCA_002456035.1_DKLT01000048.1_7	1	GCA_002456035.1_DKLT01000048.1_7	1	GCA_002456035.1_DKLT01000048.1_7	1	GCA_002456035.1_DKLT01000048.1_7	0
GCA_002703245.1	85.41	p__Actinobacteriota	c__Actinomycetia	o__Actinomycetales	f__Microbacteriaceae	g__Microbacterium	s__Microbacterium sp002703245	0		0		0		0		0		0		0		0
GCF_002812725.1	99.37	p__Actinobacteriota	c__Actinomycetia	o__Actinomycetales	f__Microbacteriaceae	g__Microbacterium	s__Microbacterium sp002812725	0		0		0		0		0		0		0		0
GCF_002837415.1	99.49	p__Actinobacteriota	c__Actinomycetia	o__Actinomycetales	f__Microbacteriaceae	g__Microbacterium	s__Microbacterium sp002837415	0		0		0		0		0		0		0		0
GCF_002848265.1	99.49	p__Actinobacteriota	c__Actinomycetia	o__Actinomycetales	f__Microbacteriaceae	g__Microbacterium	s__Microbacterium sp002848265	1	GCF_002848265.1_WP_101847220.1	1	GCF_002848265.1_WP_101847221.1	1	GCF_002848265.1_WP_101847222.1	1	GCF_002848265.1_WP_101847219.1	1	GCF_002848265.1_WP_101847219.1	1	GCF_002848265.1_WP_101847219.1	1	GCF_002848265.1_WP_101847219.1	0
GCF_002970975.1	98.93	p__Actinobacteriota	c__Actinomycetia	o__Actinomycetales	f__Microbacteriaceae	g__Microbacterium	s__Microbacterium sp002970975	0		0		0		0		0		0		0		0
GCF_002979415.1	99.49	p__Actinobacteriota	c__Actinomycetia	o__Actinomycetales	f__Microbacteriaceae	g__Microbacterium	s__Microbacterium sp002979415	0		0		0		0		0		0		0		0
GCF_002979435.1	99.49	p__Actinobacteriota	c__Actinomycetia	o__Actinomycetales	f__Microbacteriaceae	g__Microbacterium	s__Microbacterium sp002979435	1	GCF_002979435.1_WP_105721490.1	1	GCF_002979435.1_WP_105721491.1	1	GCF_002979435.1_WP_105721492.1	1	GCF_002979435.1_WP_105721489.1	1	GCF_002979435.1_WP_105721489.1	1	GCF_002979435.1_WP_105721489.1	1	GCF_002979435.1_WP_105721489.1	0
GCF_002979475.1	99.49	p__Actinobacteriota	c__Actinomycetia	o__Actinomycetales	f__Microbacteriaceae	g__Microbacterium	s__Microbacterium sp002979475	1	GCF_002979475.1_WP_105669967.1	1	GCF_002979475.1_WP_017828226.1	1	GCF_002979475.1_WP_105669968.1	1	GCF_002979475.1_WP_181157500.1	1	GCF_002979475.1_WP_181157500.1	1	GCF_002979475.1_WP_181157500.1	1	GCF_002979475.1_WP_181157500.1	0
GCF_002979655.1	99.49	p__Actinobacteriota	c__Actinomycetia	o__Actinomycetales	f__Microbacteriaceae	g__Microbacterium	s__Microbacterium sp002979655	1	GCF_002979655.1_WP_105711643.1	1	GCF_002979655.1_WP_029261100.1	1	GCF_002979655.1_WP_105711644.1	1	GCF_002979655.1_WP_181156336.1	1	GCF_002979655.1_WP_181156336.1	1	GCF_002979655.1_WP_181156336.1	1	GCF_002979655.1_WP_181156336.1	0
GCF_003075395.1	99.49	p__Actinobacteriota	c__Actinomycetia	o__Actinomycetales	f__Microbacteriaceae	g__Microbacterium	s__Microbacterium sp003075395	0		0		0		0		0		0		0		0
GCF_003095395.1	99.49	p__Actinobacteriota	c__Actinomycetia	o__Actinomycetales	f__Microbacteriaceae	g__Microbacterium	s__Microbacterium sp003095395	0		0		0		0		0		0		0		0
GCF_003121305.1	98.99	p__Actinobacteriota	c__Actinomycetia	o__Actinomycetales	f__Microbacteriaceae	g__Microbacterium	s__Microbacterium sp003121305	0		0		0		0		0		0		0		0
GCA_003248605.1	95.67	p__Actinobacteriota	c__Actinomycetia	o__Actinomycetales	f__Microbacteriaceae	g__Microbacterium	s__Microbacterium sp003248605	0		0		0		0		0		0		0		0
GCA_003248655.1	98.98	p__Actinobacteriota	c__Actinomycetia	o__Actinomycetales	f__Microbacteriaceae	g__Microbacterium	s__Microbacterium sp003248655	0		0		0		0		0		0		0		0
GCA_003248845.1	89.05	p__Actinobacteriota	c__Actinomycetia	o__Actinomycetales	f__Microbacteriaceae	g__Microbacterium	s__Microbacterium sp003248845	0		0		0		0		0		0		0		0
GCF_003254645.1	98.99	p__Actinobacteriota	c__Actinomycetia	o__Actinomycetales	f__Microbacteriaceae	g__Microbacterium	s__Microbacterium sp003254645	1	GCF_003254645.1_WP_110588169.1	1	GCF_003254645.1_WP_110588066.1	1	GCF_003254645.1_WP_110588067.1	1	GCF_003254645.1_WP_162621762.1	1	GCF_003254645.1_WP_162621762.1	1	GCF_003254645.1_WP_162621762.1	1	GCF_003254645.1_WP_162621762.1	0
GCF_003289625.1	98.98	p__Actinobacteriota	c__Actinomycetia	o__Actinomycetales	f__Microbacteriaceae	g__Microbacterium	s__Microbacterium sp003289625	1	GCF_003289625.1_WP_112615239.1	1	GCF_003289625.1_WP_023953659.1	1	GCF_003289625.1_WP_112615241.1	1	GCF_003289625.1_WP_162815476.1	1	GCF_003289625.1_WP_162815476.1	1	GCF_003289625.1_WP_162815476.1	1	GCF_003289625.1_WP_162815476.1	0
GCF_003293595.1	99.49	p__Actinobacteriota	c__Actinomycetia	o__Actinomycetales	f__Microbacteriaceae	g__Microbacterium	s__Microbacterium sp003293595	0		0		0		0		0		0		0		0
GCF_003387575.1	99.49	p__Actinobacteriota	c__Actinomycetia	o__Actinomycetales	f__Microbacteriaceae	g__Microbacterium	s__Microbacterium sp003387575	0		0		0		0		0		0		0		0
GCA_003476465.1	65.64	p__Actinobacteriota	c__Actinomycetia	o__Actinomycetales	f__Microbacteriaceae	g__Microbacterium	s__Microbacterium sp003476465	0		0		0		0		0		0		0		0
GCA_003524435.1	84.55	p__Actinobacteriota	c__Actinomycetia	o__Actinomycetales	f__Microbacteriaceae	g__Microbacterium	s__Microbacterium sp003524435	0		0		0		0		0		0		0		0
GCA_003526945.1	78.75	p__Actinobacteriota	c__Actinomycetia	o__Actinomycetales	f__Microbacteriaceae	g__Microbacterium	s__Microbacterium sp003526945	0		0		0		0		0		0		0		0
GCF_003610405.1	99.49	p__Actinobacteriota	c__Actinomycetia	o__Actinomycetales	f__Microbacteriaceae	g__Microbacterium	s__Microbacterium sp003610405	1	GCF_003610405.1_WP_120264034.1	1	GCF_003610405.1_WP_023953659.1	1	GCF_003610405.1_WP_120264033.1	1	GCF_003610405.1_WP_183045338.1	1	GCF_003610405.1_WP_183045338.1	1	GCF_003610405.1_WP_183045338.1	1	GCF_003610405.1_WP_183045338.1	0
GCF_003626735.1	99.49	p__Actinobacteriota	c__Actinomycetia	o__Actinomycetales	f__Microbacteriaceae	g__Microbacterium	s__Microbacterium sp003626735	1	GCF_003626735.1_WP_120775244.1	1	GCF_003626735.1_WP_025104366.1	1	GCF_003626735.1_WP_120775243.1	1	GCF_003626735.1_WP_120775245.1	1	GCF_003626735.1_WP_120775245.1	1	GCF_003626735.1_WP_120775245.1	1	GCF_003626735.1_WP_120775245.1	0
GCF_003635115.1	98.99	p__Actinobacteriota	c__Actinomycetia	o__Actinomycetales	f__Microbacteriaceae	g__Microbacterium	s__Microbacterium sp003635115	0		0		0		0		0		0		0		0
GCF_003850245.1	98.82	p__Actinobacteriota	c__Actinomycetia	o__Actinomycetales	f__Microbacteriaceae	g__Microbacterium	s__Microbacterium sp003850245	0		0		0		0		0		0		0		0
GCF_003931875.1	99.49	p__Actinobacteriota	c__Actinomycetia	o__Actinomycetales	f__Microbacteriaceae	g__Microbacterium	s__Microbacterium sp003931875	0		0		0		0		0		0		0		0
GCF_003999995.1	99.49	p__Actinobacteriota	c__Actinomycetia	o__Actinomycetales	f__Microbacteriaceae	g__Microbacterium	s__Microbacterium sp003999995	0		0		0		0		0		0		0		0
GCF_004010105.1	95.9	p__Actinobacteriota	c__Actinomycetia	o__Actinomycetales	f__Microbacteriaceae	g__Microbacterium	s__Microbacterium sp004010105	0		0		0		0		0		0		0		0
GCF_004135285.1	98.48	p__Actinobacteriota	c__Actinomycetia	o__Actinomycetales	f__Microbacteriaceae	g__Microbacterium	s__Microbacterium sp004135285	1	GCF_004135285.1_WP_165311007.1	1	GCF_004135285.1_WP_129388697.1	1	GCF_004135285.1_WP_129388694.1	0		0		0		0		0
GCF_004216995.1	99.49	p__Actinobacteriota	c__Actinomycetia	o__Actinomycetales	f__Microbacteriaceae	g__Microbacterium	s__Microbacterium sp004216995	0		0		0		0		0		0		0		0
GCF_004362195.1	99.49	p__Actinobacteriota	c__Actinomycetia	o__Actinomycetales	f__Microbacteriaceae	g__Microbacterium	s__Microbacterium sp004362195	0		0		0		0		0		0		0		0
GCF_004366135.1	99.49	p__Actinobacteriota	c__Actinomycetia	o__Actinomycetales	f__Microbacteriaceae	g__Microbacterium	s__Microbacterium sp004366135	0		0		0		0		0		0		0		0
GCF_004564355.1	99.49	p__Actinobacteriota	c__Actinomycetia	o__Actinomycetales	f__Microbacteriaceae	g__Microbacterium	s__Microbacterium sp004564355	0		0		0		0		0		0		0		0
GCF_004794315.1	99.24	p__Actinobacteriota	c__Actinomycetia	o__Actinomycetales	f__Microbacteriaceae	g__Microbacterium	s__Microbacterium sp004794315	1	GCF_004794315.1_WP_136029647.1	1	GCF_004794315.1_WP_136029649.1	1	GCF_004794315.1_WP_136029651.1	1	GCF_004794315.1_WP_168442820.1	1	GCF_004794315.1_WP_168442820.1	1	GCF_004794315.1_WP_168442820.1	1	GCF_004794315.1_WP_168442820.1	0
GCF_004794465.1	99.49	p__Actinobacteriota	c__Actinomycetia	o__Actinomycetales	f__Microbacteriaceae	g__Microbacterium	s__Microbacterium sp004794465	0		0		0		0		0		0		0		0
GCF_004794515.1	99.49	p__Actinobacteriota	c__Actinomycetia	o__Actinomycetales	f__Microbacteriaceae	g__Microbacterium	s__Microbacterium sp004794515	1	GCF_004794515.1_WP_136042809.1	1	GCF_004794515.1_WP_017828226.1	1	GCF_004794515.1_WP_136042810.1	1	GCF_004794515.1_WP_136042808.1	1	GCF_004794515.1_WP_136042808.1	1	GCF_004794515.1_WP_136042808.1	1	GCF_004794515.1_WP_136042808.1	0
GCF_005347485.1	98.99	p__Actinobacteriota	c__Actinomycetia	o__Actinomycetales	f__Microbacteriaceae	g__Microbacterium	s__Microbacterium sp005347485	0		0		0		0		0		0		0		0
GCF_005502885.1	99.49	p__Actinobacteriota	c__Actinomycetia	o__Actinomycetales	f__Microbacteriaceae	g__Microbacterium	s__Microbacterium sp005502885	0		0		0		0		0		0		0		0
GCF_005774735.1	98.99	p__Actinobacteriota	c__Actinomycetia	o__Actinomycetales	f__Microbacteriaceae	g__Microbacterium	s__Microbacterium sp005774735	0		0		0		0		0		0		0		0
GCF_006715145.1	100	p__Actinobacteriota	c__Actinomycetia	o__Actinomycetales	f__Microbacteriaceae	g__Microbacterium	s__Microbacterium sp006715145	0		0		0		0		0		0		0		0
GCF_006715565.1	99.49	p__Actinobacteriota	c__Actinomycetia	o__Actinomycetales	f__Microbacteriaceae	g__Microbacterium	s__Microbacterium sp006715565	0		0		0		0		0		0		0		0
GCF_006715675.1	99.49	p__Actinobacteriota	c__Actinomycetia	o__Actinomycetales	f__Microbacteriaceae	g__Microbacterium	s__Microbacterium sp006715675	0		0		0		0		0		0		0		0
GCA_900078385.1	99.49	p__Actinobacteriota	c__Actinomycetia	o__Actinomycetales	f__Microbacteriaceae	g__Microbacterium	s__Microbacterium sp900078385	0		0		0		0		0		0		0		0
GCF_900098805.1	98.48	p__Actinobacteriota	c__Actinomycetia	o__Actinomycetales	f__Microbacteriaceae	g__Microbacterium	s__Microbacterium sp900098805	0		0		0		0		0		0		0		0
GCF_900102005.1	99.49	p__Actinobacteriota	c__Actinomycetia	o__Actinomycetales	f__Microbacteriaceae	g__Microbacterium	s__Microbacterium sp900102005	0		0		0		0		0		0		0		0
GCF_900102175.1	99.49	p__Actinobacteriota	c__Actinomycetia	o__Actinomycetales	f__Microbacteriaceae	g__Microbacterium	s__Microbacterium sp900102175	1	GCF_900102175.1_WP_091500952.1	1	GCF_900102175.1_WP_091500953.1	1	GCF_900102175.1_WP_091500954.1	1	GCF_900102175.1_WP_176786845.1	1	GCF_900102175.1_WP_176786845.1	1	GCF_900102175.1_WP_176786845.1	1	GCF_900102175.1_WP_176786845.1	0
GCA_900113885.1	99.49	p__Actinobacteriota	c__Actinomycetia	o__Actinomycetales	f__Microbacteriaceae	g__Microbacterium	s__Microbacterium sp900113885	0		0		0		0		0		0		0		0
GCF_900114345.1	99.49	p__Actinobacteriota	c__Actinomycetia	o__Actinomycetales	f__Microbacteriaceae	g__Microbacterium	s__Microbacterium sp900114345	0		0		0		0		0		0		0		0
GCF_900155915.1	99.49	p__Actinobacteriota	c__Actinomycetia	o__Actinomycetales	f__Microbacteriaceae	g__Microbacterium	s__Microbacterium sp900155915	1	GCF_900155915.1_WP_083710601.1	1	GCF_900155915.1_WP_076681460.1	1	GCF_900155915.1_WP_076681461.1	1	GCF_900155915.1_WP_076681458.1	1	GCF_900155915.1_WP_076681458.1	1	GCF_900155915.1_WP_076681458.1	1	GCF_900155915.1_WP_076681458.1	0
GCF_900156435.1	99.49	p__Actinobacteriota	c__Actinomycetia	o__Actinomycetales	f__Microbacteriaceae	g__Microbacterium	s__Microbacterium sp900156435	1	GCF_900156435.1_WP_076674470.1	1	GCF_900156435.1_WP_076674472.1	1	GCF_900156435.1_WP_076674475.1	1	GCF_900156435.1_WP_076674467.1	1	GCF_900156435.1_WP_076674467.1	1	GCF_900156435.1_WP_076674467.1	1	GCF_900156435.1_WP_076674467.1	0
GCF_900156455.1	99.49	p__Actinobacteriota	c__Actinomycetia	o__Actinomycetales	f__Microbacteriaceae	g__Microbacterium	s__Microbacterium sp900156455	0		0		0		0		0		0		0		0
GCF_900163665.1	98.86	p__Actinobacteriota	c__Actinomycetia	o__Actinomycetales	f__Microbacteriaceae	g__Microbacterium	s__Microbacterium sp900163665	0		0		0		0		0		0		0		0
GCF_003651225.1	99.32	p__Actinobacteriota	c__Actinomycetia	o__Actinomycetales	f__Microbacteriaceae	g__Microbacterium	s__Microbacterium telephonicum	0		0		0		0		0		0		0		0
GCF_006539145.1	98.99	p__Actinobacteriota	c__Actinomycetia	o__Actinomycetales	f__Microbacteriaceae	g__Microbacterium	s__Microbacterium testaceum	1	GCF_006539145.1_WP_141375470.1	1	GCF_006539145.1_WP_141375472.1	1	GCF_006539145.1_WP_141375474.1	1	GCF_006539145.1_WP_170210587.1	1	GCF_006539145.1_WP_170210587.1	1	GCF_006539145.1_WP_170210587.1	1	GCF_006539145.1_WP_170210587.1	0
GCF_900104345.1	98.99	p__Actinobacteriota	c__Actinomycetia	o__Actinomycetales	f__Microbacteriaceae	g__Microbacterium	s__Microbacterium testaceum_A	1	GCF_900104345.1_WP_074694397.1	1	GCF_900104345.1_WP_056227004.1	1	GCF_900104345.1_WP_074694149.1	1	GCF_900104345.1_WP_074694148.1	1	GCF_900104345.1_WP_074694148.1	1	GCF_900104345.1_WP_074694148.1	1	GCF_900104345.1_WP_074694148.1	0
GCF_001476285.1	99.49	p__Actinobacteriota	c__Actinomycetia	o__Actinomycetales	f__Microbacteriaceae	g__Microbacterium	s__Microbacterium testaceum_B	0		0		0		0		0		0		0		0
GCF_001476655.1	97.61	p__Actinobacteriota	c__Actinomycetia	o__Actinomycetales	f__Microbacteriaceae	g__Microbacterium	s__Microbacterium testaceum_C	0		0		0		0		0		0		0		0
GCF_003075375.1	98.48	p__Actinobacteriota	c__Actinomycetia	o__Actinomycetales	f__Microbacteriaceae	g__Microbacterium	s__Microbacterium testaceum_E	0		0		0		0		0		0		0		0
GCF_000202635.1	99.49	p__Actinobacteriota	c__Actinomycetia	o__Actinomycetales	f__Microbacteriaceae	g__Microbacterium	s__Microbacterium testaceum_F	0		0		0		0		0		0		0		0
GCF_900292075.1	99.49	p__Actinobacteriota	c__Actinomycetia	o__Actinomycetales	f__Microbacteriaceae	g__Microbacterium	s__Microbacterium timonense	0		0		0		0		0		0		0		0
GCF_000956465.1	99.49	p__Actinobacteriota	c__Actinomycetia	o__Actinomycetales	f__Microbacteriaceae	g__Microbacterium	s__Microbacterium trichothecenolyticum	0		0		0		0		0		0		0		0
GCF_003386735.1	98.99	p__Actinobacteriota	c__Actinomycetia	o__Actinomycetales	f__Microbacteriaceae	g__Microbacterium	s__Microbacterium trichothecenolyticum_A	0		0		0		0		0		0		0		0
GCF_000304335.1	98.57	p__Actinobacteriota	c__Actinomycetia	o__Actinomycetales	f__Microbacteriaceae	g__Microbacterium	s__Microbacterium yannicii	0		0		0		0		0		0		0		0
GCF_002563955.1	99.49	p__Actinobacteriota	c__Actinomycetia	o__Actinomycetales	f__Microbacteriaceae	g__Microbacterium_A	s__Microbacterium_A agarici	1	GCF_002563955.1_WP_098407030.1	1	GCF_002563955.1_WP_098407029.1	1	GCF_002563955.1_WP_098407028.1	1	GCF_002563955.1_WP_098409276.1	1	GCF_002563955.1_WP_098409276.1	1	GCF_002563955.1_WP_098409276.1	1	GCF_002563955.1_WP_098409276.1	0
GCF_900105715.1	98.74	p__Actinobacteriota	c__Actinomycetia	o__Actinomycetales	f__Microbacteriaceae	g__Microbacterium_A	s__Microbacterium_A humi	1	GCF_900105715.1_WP_091183566.1	1	GCF_900105715.1_WP_091183562.1	1	GCF_900105715.1_WP_091183557.1	1	GCF_900105715.1_WP_176980811.1	1	GCF_900105715.1_WP_176980811.1	1	GCF_900105715.1_WP_176980811.1	1	GCF_900105715.1_WP_176980811.1	0
GCF_004216855.1	99.38	p__Actinobacteriota	c__Actinomycetia	o__Actinomycetales	f__Microbacteriaceae	g__Microcella	s__Microcella alkaliphila	0		0		0		0		0		0		0		0
GCF_002355395.1	99.38	p__Actinobacteriota	c__Actinomycetia	o__Actinomycetales	f__Microbacteriaceae	g__Microcella	s__Microcella alkaliphila_A	0		0		0		0		0		0		0		0
GCF_004216575.1	99.38	p__Actinobacteriota	c__Actinomycetia	o__Actinomycetales	f__Microbacteriaceae	g__Microcella	s__Microcella putealis	0		0		0		0		0		0		0		0
GCF_004217495.1	99.41	p__Actinobacteriota	c__Actinomycetia	o__Actinomycetales	f__Microbacteriaceae	g__Microterricola	s__Microterricola gilva	1	GCF_004217495.1_WP_130505867.1	1	GCF_004217495.1_WP_130505866.1	1	GCF_004217495.1_WP_130505865.1	1	GCF_004217495.1_WP_130505868.1	1	GCF_004217495.1_WP_130505868.1	1	GCF_004217495.1_WP_130505868.1	1	GCF_004217495.1_WP_130505868.1	0
GCF_002936985.1	99.41	p__Actinobacteriota	c__Actinomycetia	o__Actinomycetales	f__Microbacteriaceae	g__Microterricola	s__Microterricola pindariensis	1	GCF_002936985.1_WP_104477032.1	1	GCF_002936985.1_WP_083364264.1	1	GCF_002936985.1_WP_104477035.1	1	GCF_002936985.1_WP_104477030.1	1	GCF_002936985.1_WP_104477030.1	1	GCF_002936985.1_WP_104477030.1	1	GCF_002936985.1_WP_104477030.1	0
GCF_000799285.1	98.46	p__Actinobacteriota	c__Actinomycetia	o__Actinomycetales	f__Microbacteriaceae	g__Microterricola	s__Microterricola sp000799285	1	GCF_000799285.1_WP_081980232.1	1	GCF_000799285.1_WP_047409981.1	1	GCF_000799285.1_WP_047409984.1	1	GCF_000799285.1_WP_081980186.1	1	GCF_000799285.1_WP_081980186.1	1	GCF_000799285.1_WP_081980186.1	1	GCF_000799285.1_WP_081980186.1	0
GCF_001425085.1	99.41	p__Actinobacteriota	c__Actinomycetia	o__Actinomycetales	f__Microbacteriaceae	g__Microterricola	s__Microterricola sp001425085	1	GCF_001425085.1_WP_055838906.1	1	GCF_001425085.1_WP_055838910.1	1	GCF_001425085.1_WP_055838912.1	1	GCF_001425085.1_WP_055838902.1	1	GCF_001425085.1_WP_055838902.1	1	GCF_001425085.1_WP_055838902.1	1	GCF_001425085.1_WP_055838902.1	0
GCF_003610585.1	99.41	p__Actinobacteriota	c__Actinomycetia	o__Actinomycetales	f__Microbacteriaceae	g__Microterricola	s__Microterricola sp003610585	1	GCF_003610585.1_WP_120256108.1	1	GCF_003610585.1_WP_055838910.1	1	GCF_003610585.1_WP_120256109.1	1	GCF_003610585.1_WP_120256107.1	1	GCF_003610585.1_WP_120256107.1	1	GCF_003610585.1_WP_120256107.1	1	GCF_003610585.1_WP_120256107.1	0
GCF_900104895.1	99.41	p__Actinobacteriota	c__Actinomycetia	o__Actinomycetales	f__Microbacteriaceae	g__Microterricola	s__Microterricola viridarii	1	GCF_900104895.1_WP_083364265.1	1	GCF_900104895.1_WP_083364264.1	1	GCF_900104895.1_WP_083364263.1	1	GCF_900104895.1_WP_083364266.1	1	GCF_900104895.1_WP_083364266.1	1	GCF_900104895.1_WP_083364266.1	1	GCF_900104895.1_WP_083364266.1	0
GCF_001542775.1	98.91	p__Actinobacteriota	c__Actinomycetia	o__Actinomycetales	f__Microbacteriaceae	g__Microterricola	s__Microterricola viridarii_A	1	GCF_001542775.1_WP_067227493.1	1	GCF_001542775.1_WP_067227491.1	1	GCF_001542775.1_WP_067227489.1	1	GCF_001542775.1_WP_067227496.1	1	GCF_001542775.1_WP_067227496.1	1	GCF_001542775.1_WP_067227496.1	1	GCF_001542775.1_WP_067227496.1	0
GCF_003053925.1	99.42	p__Actinobacteriota	c__Actinomycetia	o__Actinomycetales	f__Microbacteriaceae	g__MWH-TA3	s__MWH-TA3 sp003053925	0		0		0		0		0		0		0		0
GCF_003667575.1	99.49	p__Actinobacteriota	c__Actinomycetia	o__Actinomycetales	f__Microbacteriaceae	g__Mycetocola	s__Mycetocola lacteus	0		0		0		0		0		0		0		0
GCF_000718085.1	99.49	p__Actinobacteriota	c__Actinomycetia	o__Actinomycetales	f__Microbacteriaceae	g__Mycetocola	s__Mycetocola saprophilus	0		0		0		0		0		0		0		0
GCF_003667565.1	95.43	p__Actinobacteriota	c__Actinomycetia	o__Actinomycetales	f__Microbacteriaceae	g__Mycetocola	s__Mycetocola tolaasinivorans	0		0		0		0		0		0		0		0
GCF_003667545.1	99.49	p__Actinobacteriota	c__Actinomycetia	o__Actinomycetales	f__Microbacteriaceae	g__Mycetocola_A	s__Mycetocola_A manganoxydans	0		0		0		0		0		0		0		0
GCF_900115155.1	99.24	p__Actinobacteriota	c__Actinomycetia	o__Actinomycetales	f__Microbacteriaceae	g__Mycetocola_A	s__Mycetocola_A miduiensis	1	GCF_900115155.1_WP_090708574.1	1	GCF_900115155.1_WP_090708577.1	1	GCF_900115155.1_WP_090708579.1	1	GCF_900115155.1_WP_090708572.1	1	GCF_900115155.1_WP_090708572.1	1	GCF_900115155.1_WP_090708572.1	1	GCF_900115155.1_WP_090708572.1	0
GCF_003065425.1	99.49	p__Actinobacteriota	c__Actinomycetia	o__Actinomycetales	f__Microbacteriaceae	g__Mycetocola_A	s__Mycetocola_A sp003065425	0		0		0		0		0		0		0		0
GCF_003668565.1	99.49	p__Actinobacteriota	c__Actinomycetia	o__Actinomycetales	f__Microbacteriaceae	g__Mycetocola_A	s__Mycetocola_A zhadangensis	0		0		0		0		0		0		0		0
GCF_900163835.1	97.05	p__Actinobacteriota	c__Actinomycetia	o__Actinomycetales	f__Microbacteriaceae	g__Mycetocola_B	s__Mycetocola_B reblochoni	0		0		0		0		0		0		0		0
GCF_004801885.1	98.99	p__Actinobacteriota	c__Actinomycetia	o__Actinomycetales	f__Microbacteriaceae	g__Naasia	s__Naasia lichenicola	1	GCF_004801885.1_WP_136428708.1	1	GCF_004801885.1_WP_136428016.1	1	GCF_004801885.1_WP_136428017.1	1	GCF_004801885.1_WP_136428015.1	1	GCF_004801885.1_WP_136428015.1	1	GCF_004801885.1_WP_136428015.1	1	GCF_004801885.1_WP_136428015.1	0
GCF_003097495.1	98.99	p__Actinobacteriota	c__Actinomycetia	o__Actinomycetales	f__Microbacteriaceae	g__Naasia	s__Naasia sp003097495	0		0		0		0		0		0		0		0
GCF_003716325.1	98.23	p__Actinobacteriota	c__Actinomycetia	o__Actinomycetales	f__Microbacteriaceae	g__NEAU-85	s__NEAU-85 sp003716325	1	GCF_003716325.1_WP_123044857.1	1	GCF_003716325.1_WP_123044708.1	1	GCF_003716325.1_WP_123044707.1	1	GCF_003716325.1_WP_123044709.1	1	GCF_003716325.1_WP_123044709.1	1	GCF_003716325.1_WP_123044709.1	1	GCF_003716325.1_WP_123044709.1	0
GCF_003260275.1	98.82	p__Actinobacteriota	c__Actinomycetia	o__Actinomycetales	f__Microbacteriaceae	g__OACT-916	s__OACT-916 sp003260275	0		0		0		0		0		0		0		0
GCF_900167575.1	98.99	p__Actinobacteriota	c__Actinomycetia	o__Actinomycetales	f__Microbacteriaceae	g__Okibacterium	s__Okibacterium fritillariae	0		0		0		0		0		0		0		0
GCF_001984125.1	98.74	p__Actinobacteriota	c__Actinomycetia	o__Actinomycetales	f__Microbacteriaceae	g__Okibacterium	s__Okibacterium sp001984125	0		0		0		0		0		0		0		0
GCF_003856975.1	99.49	p__Actinobacteriota	c__Actinomycetia	o__Actinomycetales	f__Microbacteriaceae	g__Plantibacter	s__Plantibacter cousiniae	0		0		0		0		0		0		0		0
GCF_900177615.1	99.49	p__Actinobacteriota	c__Actinomycetia	o__Actinomycetales	f__Microbacteriaceae	g__Plantibacter	s__Plantibacter flavus	0		0		0		0		0		0		0		0
GCF_002024505.1	99.49	p__Actinobacteriota	c__Actinomycetia	o__Actinomycetales	f__Microbacteriaceae	g__Plantibacter	s__Plantibacter flavus_A	0		0		0		0		0		0		0		0
GCF_001423185.1	99.49	p__Actinobacteriota	c__Actinomycetia	o__Actinomycetales	f__Microbacteriaceae	g__Plantibacter	s__Plantibacter sp001423185	0		0		0		0		0		0		0		0
GCF_900177795.1	99.49	p__Actinobacteriota	c__Actinomycetia	o__Actinomycetales	f__Microbacteriaceae	g__Plantibacter	s__Plantibacter sp900177795	0		0		0		0		0		0		0		0
GCF_002950575.1	97.25	p__Actinobacteriota	c__Actinomycetia	o__Actinomycetales	f__Microbacteriaceae	g__Pontimonas	s__Pontimonas salivibrio	0		0		0		0		0		0		0		0
GCA_000754445.1	85.63	p__Actinobacteriota	c__Actinomycetia	o__Actinomycetales	f__Microbacteriaceae	g__Pontimonas	s__Pontimonas sp000754445	0		0		0		0		0		0		0		0
GCA_001438965.1	84.09	p__Actinobacteriota	c__Actinomycetia	o__Actinomycetales	f__Microbacteriaceae	g__Pontimonas	s__Pontimonas sp001438965	0		0		0		0		0		0		0		0
GCA_002172585.1	76.57	p__Actinobacteriota	c__Actinomycetia	o__Actinomycetales	f__Microbacteriaceae	g__Pontimonas	s__Pontimonas sp002172585	0		0		0		0		0		0		0		0
GCA_007117135.1	78.46	p__Actinobacteriota	c__Actinomycetia	o__Actinomycetales	f__Microbacteriaceae	g__Pontimonas	s__Pontimonas sp007117135	0		0		0		0		0		0		0		0
GCF_001570905.1	99.03	p__Actinobacteriota	c__Actinomycetia	o__Actinomycetales	f__Microbacteriaceae	g__Pseudoclavibacter	s__Pseudoclavibacter alba	0		0		0		0		0		0		0		0
GCF_900014995.1	98.25	p__Actinobacteriota	c__Actinomycetia	o__Actinomycetales	f__Microbacteriaceae	g__Pseudoclavibacter	s__Pseudoclavibacter helvolus	0		0		0		0		0		0		0		0
GCF_002931055.1	98.25	p__Actinobacteriota	c__Actinomycetia	o__Actinomycetales	f__Microbacteriaceae	g__Pseudoclavibacter	s__Pseudoclavibacter sp002931055	0		0		0		0		0		0		0		0
GCF_002931075.1	98.25	p__Actinobacteriota	c__Actinomycetia	o__Actinomycetales	f__Microbacteriaceae	g__Pseudoclavibacter	s__Pseudoclavibacter sp002931075	0		0		0		0		0		0		0		0
GCF_002931555.1	98.25	p__Actinobacteriota	c__Actinomycetia	o__Actinomycetales	f__Microbacteriaceae	g__Pseudoclavibacter	s__Pseudoclavibacter sp002931555	0		0		0		0		0		0		0		0
GCF_002931575.1	98.25	p__Actinobacteriota	c__Actinomycetia	o__Actinomycetales	f__Microbacteriaceae	g__Pseudoclavibacter	s__Pseudoclavibacter sp002931575	0		0		0		0		0		0		0		0
GCF_000423505.1	99.71	p__Actinobacteriota	c__Actinomycetia	o__Actinomycetales	f__Microbacteriaceae	g__Pseudoclavibacter_A	s__Pseudoclavibacter_A soli	0		0		0		0		0		0		0		0
GCF_003044275.1	99.49	p__Actinobacteriota	c__Actinomycetia	o__Actinomycetales	f__Microbacteriaceae	g__Rathayibacter	s__Rathayibacter caricis	0		0		0		0		0		0		0		0
GCF_004011135.1	99.41	p__Actinobacteriota	c__Actinomycetia	o__Actinomycetales	f__Microbacteriaceae	g__Rathayibacter	s__Rathayibacter festucae	0		0		0		0		0		0		0		0
GCF_004011115.1	99.16	p__Actinobacteriota	c__Actinomycetia	o__Actinomycetales	f__Microbacteriaceae	g__Rathayibacter	s__Rathayibacter iranicus	0		0		0		0		0		0		0		0
GCF_900177245.1	99.41	p__Actinobacteriota	c__Actinomycetia	o__Actinomycetales	f__Microbacteriaceae	g__Rathayibacter	s__Rathayibacter oskolensis	0		0		0		0		0		0		0		0
GCF_004011095.1	98.91	p__Actinobacteriota	c__Actinomycetia	o__Actinomycetales	f__Microbacteriaceae	g__Rathayibacter	s__Rathayibacter rathayi	0		0		0		0		0		0		0		0
GCF_001423885.1	99.24	p__Actinobacteriota	c__Actinomycetia	o__Actinomycetales	f__Microbacteriaceae	g__Rathayibacter	s__Rathayibacter sp001423885	0		0		0		0		0		0		0		0
GCF_001995175.1	97.42	p__Actinobacteriota	c__Actinomycetia	o__Actinomycetales	f__Microbacteriaceae	g__Rathayibacter	s__Rathayibacter sp001995175	0		0		0		0		0		0		0		0
GCF_002930885.1	98.91	p__Actinobacteriota	c__Actinomycetia	o__Actinomycetales	f__Microbacteriaceae	g__Rathayibacter	s__Rathayibacter sp002930885	0		0		0		0		0		0		0		0
GCF_001634385.1	96.54	p__Actinobacteriota	c__Actinomycetia	o__Actinomycetales	f__Microbacteriaceae	g__Rathayibacter	s__Rathayibacter tanaceti	0		0		0		0		0		0		0		0
GCF_000425325.1	98.99	p__Actinobacteriota	c__Actinomycetia	o__Actinomycetales	f__Microbacteriaceae	g__Rathayibacter	s__Rathayibacter toxicus	0		0		0		0		0		0		0		0
GCF_002932875.1	99.41	p__Actinobacteriota	c__Actinomycetia	o__Actinomycetales	f__Microbacteriaceae	g__Rathayibacter	s__Rathayibacter tritici	0		0		0		0		0		0		0		0
GCF_002797685.1	98.99	p__Actinobacteriota	c__Actinomycetia	o__Actinomycetales	f__Microbacteriaceae	g__Rhodoglobus	s__Rhodoglobus amurskyense	0		0		0		0		0		0		0		0
GCF_000153145.1	99.24	p__Actinobacteriota	c__Actinomycetia	o__Actinomycetales	f__Microbacteriaceae	g__Rhodoglobus	s__Rhodoglobus sp000153145	0		0		0		0		0		0		0		0
GCF_000247645.1	98.82	p__Actinobacteriota	c__Actinomycetia	o__Actinomycetales	f__Microbacteriaceae	g__Rhodoglobus	s__Rhodoglobus sp000247645	0		0		0		0		0		0		0		0
GCA_001725325.1	98.99	p__Actinobacteriota	c__Actinomycetia	o__Actinomycetales	f__Microbacteriaceae	g__Rhodoglobus	s__Rhodoglobus sp001725325	1	GCA_001725325.1_ODU65440.1	1	GCA_001725325.1_ODU64098.1	1	GCA_001725325.1_ODU65441.1	1	GCA_001725325.1_ODU64097.1	1	GCA_001725325.1_ODU64097.1	1	GCA_001725325.1_ODU64097.1	1	GCA_001725325.1_ODU64097.1	0
GCF_004118935.1	98.99	p__Actinobacteriota	c__Actinomycetia	o__Actinomycetales	f__Microbacteriaceae	g__Rhodoglobus	s__Rhodoglobus sp004118935	0		0		0		0		0		0		0		0
GCA_004297555.1	92.83	p__Actinobacteriota	c__Actinomycetia	o__Actinomycetales	f__Microbacteriaceae	g__Rhodoglobus	s__Rhodoglobus sp004297555	0		0		0		0		0		0		0		0
GCF_006788895.1	99.49	p__Actinobacteriota	c__Actinomycetia	o__Actinomycetales	f__Microbacteriaceae	g__Rhodoglobus	s__Rhodoglobus vestalii	0		0		0		0		0		0		0		0
GCF_900230175.1	98.99	p__Actinobacteriota	c__Actinomycetia	o__Actinomycetales	f__Microbacteriaceae	g__Rhodoglobus	s__Rhodoglobus xinjiangense	0		0		0		0		0		0		0		0
GCF_000699505.1	99.42	p__Actinobacteriota	c__Actinomycetia	o__Actinomycetales	f__Microbacteriaceae	g__Rhodoluna	s__Rhodoluna lacicola	0		0		0		0		0		0		0		0
GCF_005845385.1	99.42	p__Actinobacteriota	c__Actinomycetia	o__Actinomycetales	f__Microbacteriaceae	g__Rhodoluna	s__Rhodoluna limnophila	0		0		0		0		0		0		0		0
GCF_001854225.1	99.85	p__Actinobacteriota	c__Actinomycetia	o__Actinomycetales	f__Microbacteriaceae	g__Rhodoluna	s__Rhodoluna planktonica	0		0		0		0		0		0		0		0
GCA_002342255.1	73.93	p__Actinobacteriota	c__Actinomycetia	o__Actinomycetales	f__Microbacteriaceae	g__Rhodoluna	s__Rhodoluna sp002342255	0		0		0		0		0		0		0		0
GCF_001424905.1	99.49	p__Actinobacteriota	c__Actinomycetia	o__Actinomycetales	f__Microbacteriaceae	g__Root112D2	s__Root112D2 sp001424905	1	GCF_001424905.1_WP_055813782.1	1	GCF_001424905.1_WP_055813785.1	1	GCF_001424905.1_WP_055813787.1	1	GCF_001424905.1_WP_055813778.1	1	GCF_001424905.1_WP_055813778.1	1	GCF_001424905.1_WP_055813778.1	1	GCF_001424905.1_WP_055813778.1	0
GCA_001898835.1	98.93	p__Actinobacteriota	c__Actinomycetia	o__Actinomycetales	f__Microbacteriaceae	g__Schumannella	s__Schumannella sp001898835	0		0		0		0		0		0		0		0
GCA_002325245.1	97.08	p__Actinobacteriota	c__Actinomycetia	o__Actinomycetales	f__Microbacteriaceae	g__Schumannella	s__Schumannella sp002325245	0		0		0		0		0		0		0		0
GCA_003243275.1	98.99	p__Actinobacteriota	c__Actinomycetia	o__Actinomycetales	f__Microbacteriaceae	g__Schumannella	s__Schumannella sp003243275	0		0		0		0		0		0		0		0
GCF_003627075.1	98.99	p__Actinobacteriota	c__Actinomycetia	o__Actinomycetales	f__Microbacteriaceae	g__Schumannella	s__Schumannella sp003627075	0		0		0		0		0		0		0		0
GCA_003852775.1	97.73	p__Actinobacteriota	c__Actinomycetia	o__Actinomycetales	f__Microbacteriaceae	g__Schumannella	s__Schumannella sp003852775	0		0		0		0		0		0		0		0
GCF_004216815.1	98.23	p__Actinobacteriota	c__Actinomycetia	o__Actinomycetales	f__Microbacteriaceae	g__Schumannella	s__Schumannella sp004216815	0		0		0		0		0		0		0		0
GCF_006517435.1	98.86	p__Actinobacteriota	c__Actinomycetia	o__Actinomycetales	f__Microbacteriaceae	g__Schumannella	s__Schumannella sp006517435	0		0		0		0		0		0		0		0
GCF_006517535.1	98.99	p__Actinobacteriota	c__Actinomycetia	o__Actinomycetales	f__Microbacteriaceae	g__Schumannella	s__Schumannella sp006517535	0		0		0		0		0		0		0		0
GCA_004297935.1	99.49	p__Actinobacteriota	c__Actinomycetia	o__Actinomycetales	f__Microbacteriaceae	g__SCRE01	s__SCRE01 sp004297935	1	GCA_004297935.1_TAM68391.1	1	GCA_004297935.1_TAM68392.1	1	GCA_004297935.1_TAM68393.1	1	GCA_004297935.1_TAM68390.1	1	GCA_004297935.1_TAM68390.1	1	GCA_004297935.1_TAM68390.1	1	GCA_004297935.1_TAM68390.1	0
GCF_004310685.1	98.99	p__Actinobacteriota	c__Actinomycetia	o__Actinomycetales	f__Microbacteriaceae	g__SISG01	s__SISG01 sp004310685	0		0		0		0		0		0		0		0
GCF_006716115.1	99.49	p__Actinobacteriota	c__Actinomycetia	o__Actinomycetales	f__Microbacteriaceae	g__Subtercola	s__Subtercola boreus	0		0		0		0		0		0		0		0
GCF_003399645.1	99.49	p__Actinobacteriota	c__Actinomycetia	o__Actinomycetales	f__Microbacteriaceae	g__Subtercola	s__Subtercola boreus_A	0		0		0		0		0		0		0		0
GCF_003399635.1	99.24	p__Actinobacteriota	c__Actinomycetia	o__Actinomycetales	f__Microbacteriaceae	g__Subtercola	s__Subtercola boreus_B	0		0		0		0		0		0		0		0
GCF_003399625.1	99.49	p__Actinobacteriota	c__Actinomycetia	o__Actinomycetales	f__Microbacteriaceae	g__Subtercola	s__Subtercola boreus_C	0		0		0		0		0		0		0		0
GCF_002931235.1	97.85	p__Actinobacteriota	c__Actinomycetia	o__Actinomycetales	f__Microbacteriaceae	g__Subtercola	s__Subtercola sp002931235	0		0		0		0		0		0		0		0
GCF_004923255.1	99.49	p__Actinobacteriota	c__Actinomycetia	o__Actinomycetales	f__Microbacteriaceae	g__Subtercola	s__Subtercola vilae	0		0		0		0		0		0		0		0
GCF_000007485.1	76.27	p__Actinobacteriota	c__Actinomycetia	o__Actinomycetales	f__Microbacteriaceae	g__Tropheryma	s__Tropheryma whipplei	0		0		0		0		0		0		0		0
GCA_003454135.1	84.09	p__Actinobacteriota	c__Actinomycetia	o__Actinomycetales	f__Microbacteriaceae	g__UBA10887	s__UBA10887 sp003454135	1	GCA_003454135.1_HAM26014.1	1	GCA_003454135.1_HAM26013.1	1	GCA_003454135.1_HAM26012.1	1	GCA_003454135.1_HAM26015.1	1	GCA_003454135.1_HAM26015.1	1	GCA_003454135.1_HAM26015.1	1	GCA_003454135.1_HAM26015.1	0
GCA_002391425.1	83.22	p__Actinobacteriota	c__Actinomycetia	o__Actinomycetales	f__Microbacteriaceae	g__UBA3913	s__UBA3913 sp002391425	0		0		0		0		0		0		0		0
GCF_001425665.1	99.44	p__Actinobacteriota	c__Actinomycetia	o__Actinomycetales	f__Microbacteriaceae	g__Yonghaparkia	s__Yonghaparkia sp001425665	0		0		0		0		0		0		0		0
GCA_001464255.1	84.79	p__Actinobacteriota	c__Actinomycetia	o__Actinomycetales	f__Microbacteriaceae	g__Yonghaparkia	s__Yonghaparkia sp001464255	0		0		0		0		0		0		0		0
GCA_002280615.1	74.39	p__Actinobacteriota	c__Actinomycetia	o__Actinomycetales	f__Microbacteriaceae	g__Yonghaparkia	s__Yonghaparkia sp002280615	0		0		0		0		0		0		0		0
GCA_002423075.1	71.57	p__Actinobacteriota	c__Actinomycetia	o__Actinomycetales	f__Microbacteriaceae	g__Yonghaparkia	s__Yonghaparkia sp002423075	0		0		0		0		0		0		0		0
GCA_002729155.1	96.27	p__Actinobacteriota	c__Actinomycetia	o__Actinomycetales	f__Microbacteriaceae	g__Yonghaparkia	s__Yonghaparkia sp002729155	0		0		0		0		0		0		0		0
GCF_002813345.1	99.44	p__Actinobacteriota	c__Actinomycetia	o__Actinomycetales	f__Microbacteriaceae	g__Yonghaparkia	s__Yonghaparkia sp002813345	0		0		0		0		0		0		0		0
GCF_005502445.1	99.19	p__Actinobacteriota	c__Actinomycetia	o__Actinomycetales	f__Microbacteriaceae	g__Yonghaparkia	s__Yonghaparkia sp005502445	0		0		0		0		0		0		0		0
GCA_005777405.1	70.69	p__Actinobacteriota	c__Actinomycetia	o__Actinomycetales	f__Microbacteriaceae	g__Yonghaparkia	s__Yonghaparkia sp005777405	0		0		0		0		0		0		0		0
GCA_005778835.1	80.14	p__Actinobacteriota	c__Actinomycetia	o__Actinomycetales	f__Microbacteriaceae	g__Yonghaparkia	s__Yonghaparkia sp005778835	0		0		0		0		0		0		0		0
GCF_000376245.1	99.31	p__Actinobacteriota	c__Actinomycetia	o__Actinomycetales	f__Micrococcaceae	g__Acaricomes	s__Acaricomes phytoseiuli	0		0		0		0		0		0		0		0
GCF_000238915.1	99.71	p__Actinobacteriota	c__Actinomycetia	o__Actinomycetales	f__Micrococcaceae	g__Arthrobacter	s__Arthrobacter globiformis	0		0		0		0		0		0		0		0
GCF_003261175.1	99.71	p__Actinobacteriota	c__Actinomycetia	o__Actinomycetales	f__Micrococcaceae	g__Arthrobacter	s__Arthrobacter globiformis_A	0		0		0		0		0		0		0		0
GCF_001428005.1	99.71	p__Actinobacteriota	c__Actinomycetia	o__Actinomycetales	f__Micrococcaceae	g__Arthrobacter	s__Arthrobacter sp001428005	0		0		0		0		0		0		0		0
GCF_001969265.1	99.71	p__Actinobacteriota	c__Actinomycetia	o__Actinomycetales	f__Micrococcaceae	g__Arthrobacter	s__Arthrobacter sp001969265	0		0		0		0		0		0		0		0
GCF_002008315.1	97.86	p__Actinobacteriota	c__Actinomycetia	o__Actinomycetales	f__Micrococcaceae	g__Arthrobacter	s__Arthrobacter sp002008315	0		0		0		0		0		0		0		0
GCF_002892795.1	99.12	p__Actinobacteriota	c__Actinomycetia	o__Actinomycetales	f__Micrococcaceae	g__Arthrobacter	s__Arthrobacter sp002892795	0		0		0		0		0		0		0		0
GCF_002929275.1	99.71	p__Actinobacteriota	c__Actinomycetia	o__Actinomycetales	f__Micrococcaceae	g__Arthrobacter	s__Arthrobacter sp002929275	0		0		0		0		0		0		0		0
GCF_900105965.1	99.02	p__Actinobacteriota	c__Actinomycetia	o__Actinomycetales	f__Micrococcaceae	g__Arthrobacter_A	s__Arthrobacter_A alpinus	0		0		0		0		0		0		0		0
GCF_001294625.1	99.54	p__Actinobacteriota	c__Actinomycetia	o__Actinomycetales	f__Micrococcaceae	g__Arthrobacter_A	s__Arthrobacter_A alpinus_A	1	GCF_001294625.1_WP_082358230.1	1	GCF_001294625.1_WP_062008281.1	1	GCF_001294625.1_WP_062008283.1	1	GCF_001294625.1_WP_062008276.1	1	GCF_001294625.1_WP_062008276.1	1	GCF_001294625.1_WP_062008276.1	1	GCF_001294625.1_WP_062008276.1	0
GCF_001445575.1	98.43	p__Actinobacteriota	c__Actinomycetia	o__Actinomycetales	f__Micrococcaceae	g__Arthrobacter_A	s__Arthrobacter_A alpinus_C	0		0		0		0		0		0		0		0
GCF_002909445.1	99.13	p__Actinobacteriota	c__Actinomycetia	o__Actinomycetales	f__Micrococcaceae	g__Arthrobacter_A	s__Arthrobacter_A glacialis	1	GCF_002909445.1_WP_103465388.1	1	GCF_002909445.1_WP_103465213.1	1	GCF_002909445.1_WP_103465214.1	1	GCF_002909445.1_WP_103465212.1	1	GCF_002909445.1_WP_103465212.1	1	GCF_002909445.1_WP_103465212.1	1	GCF_002909445.1_WP_103465212.1	0
GCF_003219815.1	99.31	p__Actinobacteriota	c__Actinomycetia	o__Actinomycetales	f__Micrococcaceae	g__Arthrobacter_A	s__Arthrobacter_A livingstonensis	1	GCF_003219815.1_WP_110501378.1	1	GCF_003219815.1_WP_110501299.1	1	GCF_003219815.1_WP_110501300.1	1	GCF_003219815.1_WP_110501298.1	1	GCF_003219815.1_WP_110501298.1	1	GCF_003219815.1_WP_110501298.1	1	GCF_003219815.1_WP_110501298.1	0
GCF_003185915.1	99.54	p__Actinobacteriota	c__Actinomycetia	o__Actinomycetales	f__Micrococcaceae	g__Arthrobacter_A	s__Arthrobacter_A psychrochitiniphilus	0		0		0		0		0		0		0		0
GCF_003219795.1	99.54	p__Actinobacteriota	c__Actinomycetia	o__Actinomycetales	f__Micrococcaceae	g__Arthrobacter_A	s__Arthrobacter_A psychrolactophilus	0		0		0		0		0		0		0		0
GCF_000482545.1	99.77	p__Actinobacteriota	c__Actinomycetia	o__Actinomycetales	f__Micrococcaceae	g__Arthrobacter_A	s__Arthrobacter_A sp000482545	0		0		0		0		0		0		0		0
GCF_000785535.1	99.31	p__Actinobacteriota	c__Actinomycetia	o__Actinomycetales	f__Micrococcaceae	g__Arthrobacter_A	s__Arthrobacter_A sp000785535	0		0		0		0		0		0		0		0
GCF_001281315.1	97.88	p__Actinobacteriota	c__Actinomycetia	o__Actinomycetales	f__Micrococcaceae	g__Arthrobacter_A	s__Arthrobacter_A sp001281315	1	GCF_001281315.1_WP_082368848.1	1	GCF_001281315.1_WP_054009228.1	1	GCF_001281315.1_WP_054009229.1	1	GCF_001281315.1_WP_054009226.1	1	GCF_001281315.1_WP_054009226.1	1	GCF_001281315.1_WP_054009226.1	1	GCF_001281315.1_WP_054009226.1	0
GCF_002929305.1	99.54	p__Actinobacteriota	c__Actinomycetia	o__Actinomycetales	f__Micrococcaceae	g__Arthrobacter_A	s__Arthrobacter_A sp002929305	1	GCF_002929305.1_WP_104087307.1	1	GCF_002929305.1_WP_104086864.1	1	GCF_002929305.1_WP_104086865.1	1	GCF_002929305.1_WP_104086863.1	1	GCF_002929305.1_WP_104086863.1	1	GCF_002929305.1_WP_104086863.1	1	GCF_002929305.1_WP_104086863.1	0
GCF_002929705.1	98.96	p__Actinobacteriota	c__Actinomycetia	o__Actinomycetales	f__Micrococcaceae	g__Arthrobacter_A	s__Arthrobacter_A sp002929705	1	GCF_002929705.1_WP_104110271.1	1	GCF_002929705.1_WP_104109811.1	1	GCF_002929705.1_WP_104109812.1	1	GCF_002929705.1_WP_104109810.1	1	GCF_002929705.1_WP_104109810.1	1	GCF_002929705.1_WP_104109810.1	1	GCF_002929705.1_WP_104109810.1	0
GCF_003268655.1	99.77	p__Actinobacteriota	c__Actinomycetia	o__Actinomycetales	f__Micrococcaceae	g__Arthrobacter_A	s__Arthrobacter_A sp003268655	1	GCF_003268655.1_WP_113719286.1	1	GCF_003268655.1_WP_113716449.1	1	GCF_003268655.1_WP_113716450.1	1	GCF_003268655.1_WP_113716448.1	1	GCF_003268655.1_WP_113716448.1	1	GCF_003268655.1_WP_113716448.1	1	GCF_003268655.1_WP_113716448.1	0
GCF_003946885.1	99.08	p__Actinobacteriota	c__Actinomycetia	o__Actinomycetales	f__Micrococcaceae	g__Arthrobacter_A	s__Arthrobacter_A sp003946885	1	GCF_003946885.1_WP_125614322.1	1	GCF_003946885.1_WP_125614290.1	1	GCF_003946885.1_WP_125614325.1	1	GCF_003946885.1_WP_125614288.1	1	GCF_003946885.1_WP_125614288.1	1	GCF_003946885.1_WP_125614288.1	1	GCF_003946885.1_WP_125614288.1	0
GCF_001373495.1	98.85	p__Actinobacteriota	c__Actinomycetia	o__Actinomycetales	f__Micrococcaceae	g__Arthrobacter_B	s__Arthrobacter_B koreensis	1	GCF_001373495.1_WP_091608636.1	1	GCF_001373495.1_WP_091608059.1	1	GCF_001373495.1_WP_091608057.1	1	GCF_001373495.1_WP_091608062.1	1	GCF_001373495.1_WP_091608062.1	1	GCF_001373495.1_WP_091608062.1	1	GCF_001373495.1_WP_091608062.1	0
GCF_001552075.1	99.08	p__Actinobacteriota	c__Actinomycetia	o__Actinomycetales	f__Micrococcaceae	g__Arthrobacter_B	s__Arthrobacter_B luteolus	1	GCF_001552075.1_WP_174522133.1	1	GCF_001552075.1_WP_066300113.1	1	GCF_001552075.1_WP_066300115.1	1	GCF_001552075.1_WP_066300111.1	1	GCF_001552075.1_WP_066300111.1	1	GCF_001552075.1_WP_066300111.1	1	GCF_001552075.1_WP_066300111.1	0
GCA_900016675.1	99.31	p__Actinobacteriota	c__Actinomycetia	o__Actinomycetales	f__Micrococcaceae	g__Arthrobacter_B	s__Arthrobacter_B saudimassiliensis	1	GCA_900016675.1_CEA06605.1	1	GCA_900016675.1_CEA06603.1	1	GCA_900016675.1_CEA06601.1	1	GCA_900016675.1_CEA06608.1	1	GCA_900016675.1_CEA06608.1	1	GCA_900016675.1_CEA06608.1	1	GCA_900016675.1_CEA06608.1	0
GCF_001307035.1	99.08	p__Actinobacteriota	c__Actinomycetia	o__Actinomycetales	f__Micrococcaceae	g__Arthrobacter_B	s__Arthrobacter_B sp001307035	1	GCF_001307035.1_WP_082413481.1	1	GCF_001307035.1_WP_055240737.1	1	GCF_001307035.1_WP_055240738.1	1	GCF_001307035.1_WP_055240736.1	1	GCF_001307035.1_WP_055240736.1	1	GCF_001307035.1_WP_055240736.1	1	GCF_001307035.1_WP_055240736.1	0
GCF_002929435.1	98.85	p__Actinobacteriota	c__Actinomycetia	o__Actinomycetales	f__Micrococcaceae	g__Arthrobacter_B	s__Arthrobacter_B sp002929435	0		0		0		0		0		0		0		0
GCF_000430705.1	99.08	p__Actinobacteriota	c__Actinomycetia	o__Actinomycetales	f__Micrococcaceae	g__Arthrobacter_C	s__Arthrobacter_C castelli	0		0		0		0		0		0		0		0
GCF_000520495.1	93.45	p__Actinobacteriota	c__Actinomycetia	o__Actinomycetales	f__Micrococcaceae	g__Arthrobacter_C	s__Arthrobacter_C sp000520495	0		0		0		0		0		0		0		0
GCF_006494655.1	99.54	p__Actinobacteriota	c__Actinomycetia	o__Actinomycetales	f__Micrococcaceae	g__Arthrobacter_D	s__Arthrobacter_D agilis	1	GCF_006494655.1_WP_087028074.1	1	GCF_006494655.1_WP_087027968.1	1	GCF_006494655.1_WP_087027970.1	1	GCF_006494655.1_WP_087027966.1	1	GCF_006494655.1_WP_087027966.1	1	GCF_006494655.1_WP_087027966.1	1	GCF_006494655.1_WP_087027966.1	0
GCA_002953615.1	85.25	p__Actinobacteriota	c__Actinomycetia	o__Actinomycetales	f__Micrococcaceae	g__Arthrobacter_D	s__Arthrobacter_D agilis_B	1	GCA_002953615.1_AUZ89357.1	1	GCA_002953615.1_AUZ87927.1	1	GCA_002953615.1_AUZ87926.1	1	GCA_002953615.1_AUZ87928.1	1	GCA_002953615.1_AUZ87928.1	1	GCA_002953615.1_AUZ87928.1	1	GCA_002953615.1_AUZ87928.1	0
GCF_002157505.1	99.08	p__Actinobacteriota	c__Actinomycetia	o__Actinomycetales	f__Micrococcaceae	g__Arthrobacter_D	s__Arthrobacter_D agilis_D	0		0		0		0		0		0		0		0
GCF_004803505.1	98.78	p__Actinobacteriota	c__Actinomycetia	o__Actinomycetales	f__Micrococcaceae	g__Arthrobacter_D	s__Arthrobacter_D echini	1	GCF_004803505.1_WP_136455523.1	1	GCF_004803505.1_WP_136455474.1	1	GCF_004803505.1_WP_136455473.1	1	GCF_004803505.1_WP_136455475.1	1	GCF_004803505.1_WP_136455475.1	1	GCF_004803505.1_WP_136455475.1	1	GCF_004803505.1_WP_136455475.1	0
GCF_002927275.1	99.31	p__Actinobacteriota	c__Actinomycetia	o__Actinomycetales	f__Micrococcaceae	g__Arthrobacter_D	s__Arthrobacter_D pityocampae	1	GCF_002927275.1_WP_104122526.1	1	GCF_002927275.1_WP_104122291.1	1	GCF_002927275.1_WP_104122290.1	1	GCF_002927275.1_WP_104122292.1	1	GCF_002927275.1_WP_104122292.1	1	GCF_002927275.1_WP_104122292.1	1	GCF_002927275.1_WP_104122292.1	0
GCF_002954225.1	100	p__Actinobacteriota	c__Actinomycetia	o__Actinomycetales	f__Micrococcaceae	g__Arthrobacter_D	s__Arthrobacter_D ruber	1	GCF_002954225.1_WP_105032702.1	1	GCF_002954225.1_WP_105032616.1	1	GCF_002954225.1_WP_105032617.1	1	GCF_002954225.1_WP_105032615.1	1	GCF_002954225.1_WP_105032615.1	1	GCF_002954225.1_WP_105032615.1	1	GCF_002954225.1_WP_105032615.1	0
GCF_000520515.1	94.5	p__Actinobacteriota	c__Actinomycetia	o__Actinomycetales	f__Micrococcaceae	g__Arthrobacter_D	s__Arthrobacter_D sp000520515	1	GCF_000520515.1_WP_026551949.1	1	GCF_000520515.1_WP_026551948.1	1	GCF_000520515.1_WP_026551947.1	1	GCF_000520515.1_WP_051427340.1	1	GCF_000520515.1_WP_051427340.1	1	GCF_000520515.1_WP_051427340.1	1	GCF_000520515.1_WP_051427340.1	0
GCF_000520535.1	88.68	p__Actinobacteriota	c__Actinomycetia	o__Actinomycetales	f__Micrococcaceae	g__Arthrobacter_D	s__Arthrobacter_D sp000520535	1	GCF_000520535.1_WP_026532243.1	1	GCF_000520535.1_WP_026532242.1	1	GCF_000520535.1_WP_026532241.1	1	GCF_000520535.1_WP_049822368.1	1	GCF_000520535.1_WP_049822368.1	1	GCF_000520535.1_WP_049822368.1	1	GCF_000520535.1_WP_049822368.1	0
GCF_000520555.1	97.94	p__Actinobacteriota	c__Actinomycetia	o__Actinomycetales	f__Micrococcaceae	g__Arthrobacter_D	s__Arthrobacter_D sp000520555	0		0		0		0		0		0		0		0
GCF_000520595.1	97.86	p__Actinobacteriota	c__Actinomycetia	o__Actinomycetales	f__Micrococcaceae	g__Arthrobacter_D	s__Arthrobacter_D sp000520595	0		0		0		0		0		0		0		0
GCF_000816565.1	98.85	p__Actinobacteriota	c__Actinomycetia	o__Actinomycetales	f__Micrococcaceae	g__Arthrobacter_D	s__Arthrobacter_D sp000816565	1	GCF_000816565.1_WP_043443979.1	1	GCF_000816565.1_WP_043443307.1	1	GCF_000816565.1_WP_043443310.1	1	GCF_000816565.1_WP_052274086.1	1	GCF_000816565.1_WP_052274086.1	1	GCF_000816565.1_WP_052274086.1	1	GCF_000816565.1_WP_052274086.1	0
GCF_001187915.1	99.1	p__Actinobacteriota	c__Actinomycetia	o__Actinomycetales	f__Micrococcaceae	g__Arthrobacter_D	s__Arthrobacter_D sp001187915	1	GCF_001187915.1_WP_082177780.1	1	GCF_001187915.1_WP_049831176.1	1	GCF_001187915.1_WP_049831175.1	1	GCF_001187915.1_WP_049828679.1	1	GCF_001187915.1_WP_049828679.1	1	GCF_001187915.1_WP_049828679.1	1	GCF_001187915.1_WP_049828679.1	0
GCF_001422665.1	99.54	p__Actinobacteriota	c__Actinomycetia	o__Actinomycetales	f__Micrococcaceae	g__Arthrobacter_D	s__Arthrobacter_D sp001422665	0		0		0		0		0		0		0		0
GCF_001428435.1	99.54	p__Actinobacteriota	c__Actinomycetia	o__Actinomycetales	f__Micrococcaceae	g__Arthrobacter_D	s__Arthrobacter_D sp001428435	0		0		0		0		0		0		0		0
GCA_002384315.1	70.52	p__Actinobacteriota	c__Actinomycetia	o__Actinomycetales	f__Micrococcaceae	g__Arthrobacter_D	s__Arthrobacter_D sp002384315	1	GCA_002384315.1_DGBL01000207.1_4	1	GCA_002384315.1_DGBL01000207.1_3	2	GCA_002384315.1_DGBL01000207.1_2,GCA_002384315.1_DGBL01000136.1_1	1	GCA_002384315.1_DGBL01000207.1_5	1	GCA_002384315.1_DGBL01000207.1_5	1	GCA_002384315.1_DGBL01000207.1_5	1	GCA_002384315.1_DGBL01000207.1_5	0
GCF_002929295.1	99.77	p__Actinobacteriota	c__Actinomycetia	o__Actinomycetales	f__Micrococcaceae	g__Arthrobacter_D	s__Arthrobacter_D sp002929295	1	GCF_002929295.1_WP_104168144.1	1	GCF_002929295.1_WP_104166908.1	1	GCF_002929295.1_WP_104166906.1	1	GCF_002929295.1_WP_104166910.1	1	GCF_002929295.1_WP_104166910.1	1	GCF_002929295.1_WP_104166910.1	1	GCF_002929295.1_WP_104166910.1	0
GCF_002929355.1	99.31	p__Actinobacteriota	c__Actinomycetia	o__Actinomycetales	f__Micrococcaceae	g__Arthrobacter_D	s__Arthrobacter_D sp002929355	0		0		0		0		0		0		0		0
GCF_002929375.1	99.77	p__Actinobacteriota	c__Actinomycetia	o__Actinomycetales	f__Micrococcaceae	g__Arthrobacter_D	s__Arthrobacter_D sp002929375	1	GCF_002929375.1_WP_104049075.1	1	GCF_002929375.1_WP_104048985.1	1	GCF_002929375.1_WP_104048986.1	1	GCF_002929375.1_WP_104048984.1	1	GCF_002929375.1_WP_104048984.1	1	GCF_002929375.1_WP_104048984.1	1	GCF_002929375.1_WP_104048984.1	0
GCF_002929745.1	99.77	p__Actinobacteriota	c__Actinomycetia	o__Actinomycetales	f__Micrococcaceae	g__Arthrobacter_D	s__Arthrobacter_D sp002929745	0		0		0		0		0		0		0		0
GCF_003075455.1	99.06	p__Actinobacteriota	c__Actinomycetia	o__Actinomycetales	f__Micrococcaceae	g__Arthrobacter_D	s__Arthrobacter_D sp003075455	0		0		0		0		0		0		0		0
GCF_003602275.1	99.31	p__Actinobacteriota	c__Actinomycetia	o__Actinomycetales	f__Micrococcaceae	g__Arthrobacter_D	s__Arthrobacter_D sp003602275	0		0		0		0		0		0		0		0
GCF_003602285.1	99.08	p__Actinobacteriota	c__Actinomycetia	o__Actinomycetales	f__Micrococcaceae	g__Arthrobacter_D	s__Arthrobacter_D sp003602285	1	GCF_003602285.1_RJU02733.1	1	GCF_003602285.1_RJU02732.1	1	GCF_003602285.1_RJU02731.1	1	GCF_003602285.1_RJU02734.1	1	GCF_003602285.1_RJU02734.1	1	GCF_003602285.1_RJU02734.1	1	GCF_003602285.1_RJU02734.1	0
GCA_004001285.1	97.52	p__Actinobacteriota	c__Actinomycetia	o__Actinomycetales	f__Micrococcaceae	g__Arthrobacter_D	s__Arthrobacter_D sp004001285	1	GCA_004001285.1_BBE21628.1	1	GCA_004001285.1_BBE21629.1	1	GCA_004001285.1_BBE21630.1	1	GCA_004001285.1_BBE21627.1	1	GCA_004001285.1_BBE21627.1	1	GCA_004001285.1_BBE21627.1	1	GCA_004001285.1_BBE21627.1	0
GCF_004357995.1	99.08	p__Actinobacteriota	c__Actinomycetia	o__Actinomycetales	f__Micrococcaceae	g__Arthrobacter_D	s__Arthrobacter_D sp004357995	1	GCF_004357995.1_WP_133404003.1	1	GCF_004357995.1_WP_133404002.1	1	GCF_004357995.1_WP_133404001.1	1	GCF_004357995.1_WP_133404004.1	1	GCF_004357995.1_WP_133404004.1	1	GCF_004357995.1_WP_133404004.1	1	GCF_004357995.1_WP_133404004.1	0
GCF_900099735.1	99.54	p__Actinobacteriota	c__Actinomycetia	o__Actinomycetales	f__Micrococcaceae	g__Arthrobacter_D	s__Arthrobacter_D subterraneus	0		0		0		0		0		0		0		0
GCF_900105345.1	99.31	p__Actinobacteriota	c__Actinomycetia	o__Actinomycetales	f__Micrococcaceae	g__Arthrobacter_E	s__Arthrobacter_E woluwensis	0		0		0		0		0		0		0		0
GCF_002849715.1	99.31	p__Actinobacteriota	c__Actinomycetia	o__Actinomycetales	f__Micrococcaceae	g__Arthrobacter_F	s__Arthrobacter_F crystallopoietes	0		0		0		0		0		0		0		0
GCF_000328305.2	98.64	p__Actinobacteriota	c__Actinomycetia	o__Actinomycetales	f__Micrococcaceae	g__Arthrobacter_F	s__Arthrobacter_F crystallopoietes_A	1	GCF_000328305.2_WP_081608566.1	1	GCF_000328305.2_WP_005269841.1	1	GCF_000328305.2_WP_043846902.1	1	GCF_000328305.2_WP_005269129.1	1	GCF_000328305.2_WP_005269129.1	1	GCF_000328305.2_WP_005269129.1	1	GCF_000328305.2_WP_005269129.1	0
GCF_006148815.1	99.16	p__Actinobacteriota	c__Actinomycetia	o__Actinomycetales	f__Micrococcaceae	g__Arthrobacter_F	s__Arthrobacter_F crystallopoietes_B	0		0		0		0		0		0		0		0
GCF_004000035.1	98.62	p__Actinobacteriota	c__Actinomycetia	o__Actinomycetales	f__Micrococcaceae	g__Arthrobacter_F	s__Arthrobacter_F sp004000035	1	GCF_004000035.1_NZ_RJAE01000001.1_132	1	GCF_004000035.1_NZ_RJAE01000001.1_133	1	GCF_004000035.1_NZ_RJAE01000001.1_134	1	GCF_004000035.1_NZ_RJAE01000001.1_131	1	GCF_004000035.1_NZ_RJAE01000001.1_131	1	GCF_004000035.1_NZ_RJAE01000001.1_131	1	GCF_004000035.1_NZ_RJAE01000001.1_131	0
GCF_005047635.1	98.39	p__Actinobacteriota	c__Actinomycetia	o__Actinomycetales	f__Micrococcaceae	g__Arthrobacter_F	s__Arthrobacter_F sp005047635	1	GCF_005047635.1_WP_136785017.1	1	GCF_005047635.1_WP_136784867.1	1	GCF_005047635.1_WP_136784866.1	1	GCF_005047635.1_WP_136784868.1	1	GCF_005047635.1_WP_136784868.1	1	GCF_005047635.1_WP_136784868.1	1	GCF_005047635.1_WP_136784868.1	0
GCF_900099975.1	99.71	p__Actinobacteriota	c__Actinomycetia	o__Actinomycetales	f__Micrococcaceae	g__Arthrobacter_G	s__Arthrobacter_G cupressi	0		0		0		0		0		0		0		0
GCF_003369445.1	99.71	p__Actinobacteriota	c__Actinomycetia	o__Actinomycetales	f__Micrococcaceae	g__Arthrobacter_G	s__Arthrobacter_G silvisoli	0		0		0		0		0		0		0		0
GCF_001766675.1	99.71	p__Actinobacteriota	c__Actinomycetia	o__Actinomycetales	f__Micrococcaceae	g__Arthrobacter_G	s__Arthrobacter_G sp001766675	0		0		0		0		0		0		0		0
GCF_003614925.1	99.71	p__Actinobacteriota	c__Actinomycetia	o__Actinomycetales	f__Micrococcaceae	g__Arthrobacter_G	s__Arthrobacter_G sp003614925	0		0		0		0		0		0		0		0
GCF_900163545.1	99.77	p__Actinobacteriota	c__Actinomycetia	o__Actinomycetales	f__Micrococcaceae	g__Arthrobacter_H	s__Arthrobacter_H rhombi	0		0		0		0		0		0		0		0
GCF_003097355.1	99.05	p__Actinobacteriota	c__Actinomycetia	o__Actinomycetales	f__Micrococcaceae	g__Arthrobacter_I	s__Arthrobacter_I humicola	1	GCF_003097355.1_WP_116766990.1	1	GCF_003097355.1_WP_090956900.1	1	GCF_003097355.1_WP_116766989.1	1	GCF_003097355.1_WP_116766991.1	1	GCF_003097355.1_WP_116766991.1	1	GCF_003097355.1_WP_116766991.1	1	GCF_003097355.1_WP_116766991.1	0
GCF_003634095.1	99.71	p__Actinobacteriota	c__Actinomycetia	o__Actinomycetales	f__Micrococcaceae	g__Arthrobacter_I	s__Arthrobacter_I oryzae	1	GCF_003634095.1_WP_120955197.1	1	GCF_003634095.1_WP_120955147.1	1	GCF_003634095.1_WP_120955146.1	1	GCF_003634095.1_WP_120955148.1	1	GCF_003634095.1_WP_120955148.1	1	GCF_003634095.1_WP_120955148.1	1	GCF_003634095.1_WP_120955148.1	0
GCF_003725815.1	99.42	p__Actinobacteriota	c__Actinomycetia	o__Actinomycetales	f__Micrococcaceae	g__Arthrobacter_I	s__Arthrobacter_I oryzae_A	1	GCF_003725815.1_WP_183164370.1	1	GCF_003725815.1_WP_123253694.1	1	GCF_003725815.1_WP_123253693.1	1	GCF_003725815.1_WP_123253695.1	1	GCF_003725815.1_WP_123253695.1	1	GCF_003725815.1_WP_123253695.1	1	GCF_003725815.1_WP_123253695.1	0
GCF_000196235.1	99.71	p__Actinobacteriota	c__Actinomycetia	o__Actinomycetales	f__Micrococcaceae	g__Arthrobacter_I	s__Arthrobacter_I sp000196235	0		0		0		0		0		0		0		0
GCF_000374925.1	99.71	p__Actinobacteriota	c__Actinomycetia	o__Actinomycetales	f__Micrococcaceae	g__Arthrobacter_I	s__Arthrobacter_I sp000374925	1	GCF_000374925.1_WP_155846938.1	1	GCF_000374925.1_WP_018775799.1	1	GCF_000374925.1_WP_018775798.1	1	GCF_000374925.1_WP_018775801.1	1	GCF_000374925.1_WP_018775801.1	1	GCF_000374925.1_WP_018775801.1	1	GCF_000374925.1_WP_018775801.1	0
GCF_000427315.1	97.38	p__Actinobacteriota	c__Actinomycetia	o__Actinomycetales	f__Micrococcaceae	g__Arthrobacter_I	s__Arthrobacter_I sp000427315	0	null	1	GCF_000427315.1_WP_024366658.1	1	GCF_000427315.1_WP_024366657.1	1	GCF_000427315.1_WP_024366659.1	1	GCF_000427315.1_WP_024366659.1	1	GCF_000427315.1_WP_024366659.1	1	GCF_000427315.1_WP_024366659.1	0
GCF_000685965.1	99.71	p__Actinobacteriota	c__Actinomycetia	o__Actinomycetales	f__Micrococcaceae	g__Arthrobacter_I	s__Arthrobacter_I sp000685965	0		0		0		0		0		0		0		0
GCF_000876655.1	99.71	p__Actinobacteriota	c__Actinomycetia	o__Actinomycetales	f__Micrococcaceae	g__Arthrobacter_I	s__Arthrobacter_I sp000876655	0		0		0		0		0		0		0		0
GCF_001422645.1	99.71	p__Actinobacteriota	c__Actinomycetia	o__Actinomycetales	f__Micrococcaceae	g__Arthrobacter_I	s__Arthrobacter_I sp001422645	1	GCF_001422645.1_WP_156367493.1	1	GCF_001422645.1_WP_056424389.1	1	GCF_001422645.1_WP_056424392.1	1	GCF_001422645.1_WP_056424384.1	1	GCF_001422645.1_WP_056424384.1	1	GCF_001422645.1_WP_056424384.1	1	GCF_001422645.1_WP_056424384.1	0
GCF_001423745.1	99.71	p__Actinobacteriota	c__Actinomycetia	o__Actinomycetales	f__Micrococcaceae	g__Arthrobacter_I	s__Arthrobacter_I sp001423745	0		0		0		0		0		0		0		0
GCF_001428365.1	99.71	p__Actinobacteriota	c__Actinomycetia	o__Actinomycetales	f__Micrococcaceae	g__Arthrobacter_I	s__Arthrobacter_I sp001428365	1	GCF_001428365.1_WP_056741238.1	1	GCF_001428365.1_WP_056741139.1	1	GCF_001428365.1_WP_056741137.1	1	GCF_001428365.1_WP_056741141.1	1	GCF_001428365.1_WP_056741141.1	1	GCF_001428365.1_WP_056741141.1	1	GCF_001428365.1_WP_056741141.1	0
GCF_001512305.1	99.12	p__Actinobacteriota	c__Actinomycetia	o__Actinomycetales	f__Micrococcaceae	g__Arthrobacter_I	s__Arthrobacter_I sp001512305	1	GCF_001512305.1_WP_157360982.1	1	GCF_001512305.1_WP_066433659.1	1	GCF_001512305.1_WP_066433661.1	1	GCF_001512305.1_WP_066433653.1	1	GCF_001512305.1_WP_066433653.1	1	GCF_001512305.1_WP_066433653.1	1	GCF_001512305.1_WP_066433653.1	0
GCF_001750145.1	99.71	p__Actinobacteriota	c__Actinomycetia	o__Actinomycetales	f__Micrococcaceae	g__Arthrobacter_I	s__Arthrobacter_I sp001750145	0		0		0		0		0		0		0		0
GCF_002929335.1	99.71	p__Actinobacteriota	c__Actinomycetia	o__Actinomycetales	f__Micrococcaceae	g__Arthrobacter_I	s__Arthrobacter_I sp002929335	0		0		0		0		0		0		0		0
GCA_003352915.1	99.71	p__Actinobacteriota	c__Actinomycetia	o__Actinomycetales	f__Micrococcaceae	g__Arthrobacter_I	s__Arthrobacter_I sp003352915	1	GCA_003352915.1_AXJ10029.1	1	GCA_003352915.1_AXJ10030.1	1	GCA_003352915.1_AXJ10031.1	1	GCA_003352915.1_AXJ10028.1	1	GCA_003352915.1_AXJ10028.1	1	GCA_003352915.1_AXJ10028.1	1	GCA_003352915.1_AXJ10028.1	0
GCF_004798705.1	99.71	p__Actinobacteriota	c__Actinomycetia	o__Actinomycetales	f__Micrococcaceae	g__Arthrobacter_I	s__Arthrobacter_I sp004798705	0		0		0		0		0		0		0		0
GCF_005280255.1	99.51	p__Actinobacteriota	c__Actinomycetia	o__Actinomycetales	f__Micrococcaceae	g__Arthrobacter_I	s__Arthrobacter_I sp005280255	0		0		0		0		0		0		0		0
GCF_005937985.1	99.71	p__Actinobacteriota	c__Actinomycetia	o__Actinomycetales	f__Micrococcaceae	g__Arthrobacter_I	s__Arthrobacter_I sp005937985	1	GCF_005937985.1_WP_138770578.1	1	GCF_005937985.1_WP_138770193.1	1	GCF_005937985.1_WP_138770192.1	1	GCF_005937985.1_WP_138770194.1	1	GCF_005937985.1_WP_138770194.1	1	GCF_005937985.1_WP_138770194.1	1	GCF_005937985.1_WP_138770194.1	0
GCF_900102785.1	99.71	p__Actinobacteriota	c__Actinomycetia	o__Actinomycetales	f__Micrococcaceae	g__Arthrobacter_I	s__Arthrobacter_I sp900102785	1	GCF_900102785.1_WP_091564645.1	1	GCF_900102785.1_WP_090582752.1	1	GCF_900102785.1_WP_091564644.1	1	GCF_900102785.1_WP_091564646.1	1	GCF_900102785.1_WP_091564646.1	1	GCF_900102785.1_WP_091564646.1	1	GCF_900102785.1_WP_091564646.1	0
GCF_900102895.1	99.71	p__Actinobacteriota	c__Actinomycetia	o__Actinomycetales	f__Micrococcaceae	g__Arthrobacter_I	s__Arthrobacter_I sp900102895	1	GCF_900102895.1_WP_090582753.1	1	GCF_900102895.1_WP_090582752.1	1	GCF_900102895.1_WP_090582749.1	1	GCF_900102895.1_WP_090582755.1	1	GCF_900102895.1_WP_090582755.1	1	GCF_900102895.1_WP_090582755.1	1	GCF_900102895.1_WP_090582755.1	0
GCF_900116495.1	99.71	p__Actinobacteriota	c__Actinomycetia	o__Actinomycetales	f__Micrococcaceae	g__Arthrobacter_I	s__Arthrobacter_I sp900116495	1	GCF_900116495.1_WP_090956956.1	1	GCF_900116495.1_WP_090956900.1	1	GCF_900116495.1_WP_090956901.1	1	GCF_900116495.1_WP_090956899.1	1	GCF_900116495.1_WP_090956899.1	1	GCF_900116495.1_WP_090956899.1	1	GCF_900116495.1_WP_090956899.1	0
GCF_900168135.1	99.71	p__Actinobacteriota	c__Actinomycetia	o__Actinomycetales	f__Micrococcaceae	g__Arthrobacter_I	s__Arthrobacter_I sp900168135	1	GCF_900168135.1_WP_179129246.1	1	GCF_900168135.1_WP_079555610.1	1	GCF_900168135.1_WP_028277089.1	1	GCF_900168135.1_WP_079555608.1	1	GCF_900168135.1_WP_079555608.1	1	GCF_900168135.1_WP_079555608.1	1	GCF_900168135.1_WP_079555608.1	0
GCF_003703835.1	95.86	p__Actinobacteriota	c__Actinomycetia	o__Actinomycetales	f__Micrococcaceae	g__Auritidibacter	s__Auritidibacter ignavus	0		0		0		0		0		0		0		0
GCF_003386075.1	99.39	p__Actinobacteriota	c__Actinomycetia	o__Actinomycetales	f__Micrococcaceae	g__Citricoccus	s__Citricoccus muralis	0		0		0		0		0		0		0		0
GCF_000224415.1	97.25	p__Actinobacteriota	c__Actinomycetia	o__Actinomycetales	f__Micrococcaceae	g__Citricoccus	s__Citricoccus sp000224415	0		0		0		0		0		0		0		0
GCF_005877055.1	98.61	p__Actinobacteriota	c__Actinomycetia	o__Actinomycetales	f__Micrococcaceae	g__Citricoccus	s__Citricoccus sp005877055	0		0		0		0		0		0		0		0
GCF_900116905.1	99.07	p__Actinobacteriota	c__Actinomycetia	o__Actinomycetales	f__Micrococcaceae	g__Citricoccus	s__Citricoccus terreus	0		0		0		0		0		0		0		0
GCF_006716305.1	96	p__Actinobacteriota	c__Actinomycetia	o__Actinomycetales	f__Micrococcaceae	g__Enteractinococcus	s__Enteractinococcus coprophilus	0		0		0		0		0		0		0		0
GCF_001657475.1	95.22	p__Actinobacteriota	c__Actinomycetia	o__Actinomycetales	f__Micrococcaceae	g__Enteractinococcus	s__Enteractinococcus helveticum	0		0		0		0		0		0		0		0
GCF_000197735.1	99.74	p__Actinobacteriota	c__Actinomycetia	o__Actinomycetales	f__Micrococcaceae	g__Glutamicibacter	s__Glutamicibacter arilaitensis	0		0		0		0		0		0		0		0
GCF_006094275.1	99.51	p__Actinobacteriota	c__Actinomycetia	o__Actinomycetales	f__Micrococcaceae	g__Glutamicibacter	s__Glutamicibacter creatinolyticus	0		0		0		0		0		0		0		0
GCF_001302565.1	99.51	p__Actinobacteriota	c__Actinomycetia	o__Actinomycetales	f__Micrococcaceae	g__Glutamicibacter	s__Glutamicibacter halophytocola	0		0		0		0		0		0		0		0
GCF_006539525.1	99.74	p__Actinobacteriota	c__Actinomycetia	o__Actinomycetales	f__Micrococcaceae	g__Glutamicibacter	s__Glutamicibacter nicotianae	0		0		0		0		0		0		0		0
GCF_003309065.1	99.28	p__Actinobacteriota	c__Actinomycetia	o__Actinomycetales	f__Micrococcaceae	g__Glutamicibacter	s__Glutamicibacter soli	1	GCF_003309065.1_WP_047118837.1	1	GCF_003309065.1_WP_047118838.1	1	GCF_003309065.1_WP_113607843.1	1	GCF_003309065.1_WP_181728163.1	1	GCF_003309065.1_WP_181728163.1	1	GCF_003309065.1_WP_181728163.1	1	GCF_003309065.1_WP_181728163.1	0
GCF_001512275.1	99.51	p__Actinobacteriota	c__Actinomycetia	o__Actinomycetales	f__Micrococcaceae	g__Glutamicibacter	s__Glutamicibacter sp001512275	0		0		0		0		0		0		0		0
GCF_002332285.1	99.51	p__Actinobacteriota	c__Actinomycetia	o__Actinomycetales	f__Micrococcaceae	g__Glutamicibacter	s__Glutamicibacter sp002332285	0		0		0		0		0		0		0		0
GCF_002975405.1	99.74	p__Actinobacteriota	c__Actinomycetia	o__Actinomycetales	f__Micrococcaceae	g__Glutamicibacter	s__Glutamicibacter sp002975405	0		0		0		0		0		0		0		0
GCF_002979865.1	99.74	p__Actinobacteriota	c__Actinomycetia	o__Actinomycetales	f__Micrococcaceae	g__Glutamicibacter	s__Glutamicibacter sp002979865	0		0		0		0		0		0		0		0
GCF_002979915.1	99.51	p__Actinobacteriota	c__Actinomycetia	o__Actinomycetales	f__Micrococcaceae	g__Glutamicibacter	s__Glutamicibacter sp002979915	0		0		0		0		0		0		0		0
GCA_003486025.1	71.4	p__Actinobacteriota	c__Actinomycetia	o__Actinomycetales	f__Micrococcaceae	g__Glutamicibacter	s__Glutamicibacter sp003486025	0		0		0		0		0		0		0		0
GCF_004320535.1	99.74	p__Actinobacteriota	c__Actinomycetia	o__Actinomycetales	f__Micrococcaceae	g__Glutamicibacter	s__Glutamicibacter sp004320535	0		0		0		0		0		0		0		0
GCF_900094805.1	99.51	p__Actinobacteriota	c__Actinomycetia	o__Actinomycetales	f__Micrococcaceae	g__Glutamicibacter	s__Glutamicibacter sp900094805	0		0		0		0		0		0		0		0
GCF_006539925.1	99.74	p__Actinobacteriota	c__Actinomycetia	o__Actinomycetales	f__Micrococcaceae	g__Glutamicibacter	s__Glutamicibacter uratoxydans	0		0		0		0		0		0		0		0
GCF_000688395.1	99.26	p__Actinobacteriota	c__Actinomycetia	o__Actinomycetales	f__Micrococcaceae	g__Haematomicrobium	s__Haematomicrobium sanguinis	0		0		0		0		0		0		0		0
GCA_000286355.1	86.46	p__Actinobacteriota	c__Actinomycetia	o__Actinomycetales	f__Micrococcaceae	g__Kocuria	s__Kocuria atrinae	0		0		0		0		0		0		0		0
GCF_004136555.1	100	p__Actinobacteriota	c__Actinomycetia	o__Actinomycetales	f__Micrococcaceae	g__Kocuria	s__Kocuria carniphila	0		0		0		0		0		0		0		0
GCF_001482365.1	99.34	p__Actinobacteriota	c__Actinomycetia	o__Actinomycetales	f__Micrococcaceae	g__Kocuria	s__Kocuria flava	0		0		0		0		0		0		0		0
GCF_900177335.1	99.34	p__Actinobacteriota	c__Actinomycetia	o__Actinomycetales	f__Micrococcaceae	g__Kocuria	s__Kocuria indica	0		0		0		0		0		0		0		0
GCF_000786655.1	99.34	p__Actinobacteriota	c__Actinomycetia	o__Actinomycetales	f__Micrococcaceae	g__Kocuria	s__Kocuria marina_A	0		0		0		0		0		0		0		0
GCF_001275345.1	99.34	p__Actinobacteriota	c__Actinomycetia	o__Actinomycetales	f__Micrococcaceae	g__Kocuria	s__Kocuria palustris	0		0		0		0		0		0		0		0
GCF_001483755.1	98.68	p__Actinobacteriota	c__Actinomycetia	o__Actinomycetales	f__Micrococcaceae	g__Kocuria	s__Kocuria polaris_A	0		0		0		0		0		0		0		0
GCF_003667225.1	98.03	p__Actinobacteriota	c__Actinomycetia	o__Actinomycetales	f__Micrococcaceae	g__Kocuria	s__Kocuria rhizophila	0		0		0		0		0		0		0		0
GCF_000010285.1	98.68	p__Actinobacteriota	c__Actinomycetia	o__Actinomycetales	f__Micrococcaceae	g__Kocuria	s__Kocuria rhizophila_A	0		0		0		0		0		0		0		0
GCF_006094695.1	98.68	p__Actinobacteriota	c__Actinomycetia	o__Actinomycetales	f__Micrococcaceae	g__Kocuria	s__Kocuria rosea	0		0		0		0		0		0		0		0
GCF_001408335.1	98.68	p__Actinobacteriota	c__Actinomycetia	o__Actinomycetales	f__Micrococcaceae	g__Kocuria	s__Kocuria salsicia	0		0		0		0		0		0		0		0
GCF_000800955.1	99.34	p__Actinobacteriota	c__Actinomycetia	o__Actinomycetales	f__Micrococcaceae	g__Kocuria	s__Kocuria sp000800955	0		0		0		0		0		0		0		0
GCF_003226895.2	98.68	p__Actinobacteriota	c__Actinomycetia	o__Actinomycetales	f__Micrococcaceae	g__Kocuria	s__Kocuria sp003226895	0		0		0		0		0		0		0		0
GCF_003797835.1	99.34	p__Actinobacteriota	c__Actinomycetia	o__Actinomycetales	f__Micrococcaceae	g__Kocuria	s__Kocuria sp003797835	0		0		0		0		0		0		0		0
GCF_001580365.1	98.68	p__Actinobacteriota	c__Actinomycetia	o__Actinomycetales	f__Micrococcaceae	g__Kocuria	s__Kocuria turfanensis	0		0		0		0		0		0		0		0
GCF_003687455.1	98.68	p__Actinobacteriota	c__Actinomycetia	o__Actinomycetales	f__Micrococcaceae	g__Kocuria	s__Kocuria tytonicola	0		0		0		0		0		0		0		0
GCF_006539885.1	99.34	p__Actinobacteriota	c__Actinomycetia	o__Actinomycetales	f__Micrococcaceae	g__Kocuria	s__Kocuria varians	0		0		0		0		0		0		0		0
GCF_000517125.1	99.62	p__Actinobacteriota	c__Actinomycetia	o__Actinomycetales	f__Micrococcaceae	g__MA-N2	s__MA-N2 sp000517125	0		0		0		0		0		0		0		0
GCA_001549895.1	89.69	p__Actinobacteriota	c__Actinomycetia	o__Actinomycetales	f__Micrococcaceae	g__MA-N2	s__MA-N2 sp001549895	1	GCA_001549895.1_BAS14034.1	1	GCA_001549895.1_BAS14033.1	1	GCA_001549895.1_BAS14032.1	1	GCA_001549895.1_BAS14035.1	1	GCA_001549895.1_BAS14035.1	2	GCA_001549895.1_BAS14035.1,GCA_001549895.1_BAS14551.1	1	GCA_001549895.1_BAS14035.1	0
GCF_002009585.1	99.04	p__Actinobacteriota	c__Actinomycetia	o__Actinomycetales	f__Micrococcaceae	g__MA-N2	s__MA-N2 sp002009585	1	GCF_002009585.1_WP_139359583.1	1	GCF_002009585.1_WP_078106307.1	1	GCF_002009585.1_WP_078106306.1	1	GCF_002009585.1_WP_078106308.1	1	GCF_002009585.1_WP_078106308.1	2	GCF_002009585.1_WP_078106308.1,GCF_002009585.1_WP_078106695.1	1	GCF_002009585.1_WP_078106308.1	0
GCF_004354015.1	99.62	p__Actinobacteriota	c__Actinomycetia	o__Actinomycetales	f__Micrococcaceae	g__MA-N2	s__MA-N2 sp004354015	0		0		0		0		0		1	GCF_004354015.1_WP_133206340.1	0		0
GCF_004563965.1	98.25	p__Actinobacteriota	c__Actinomycetia	o__Actinomycetales	f__Micrococcaceae	g__Micrococcus	s__Micrococcus flavus	0		0		0		0		0		0		0		0
GCF_000023205.1	98.25	p__Actinobacteriota	c__Actinomycetia	o__Actinomycetales	f__Micrococcaceae	g__Micrococcus	s__Micrococcus luteus	0		0		0		0		0		0		0		0
GCA_005280335.1	98.13	p__Actinobacteriota	c__Actinomycetia	o__Actinomycetales	f__Micrococcaceae	g__Micrococcus	s__Micrococcus luteus_A	0		0		0		0		0		0		0		0
GCF_001570885.1	97.66	p__Actinobacteriota	c__Actinomycetia	o__Actinomycetales	f__Micrococcaceae	g__Micrococcus	s__Micrococcus lylae	0		0		0		0		0		0		0		0
GCF_001887245.1	99.08	p__Actinobacteriota	c__Actinomycetia	o__Actinomycetales	f__Micrococcaceae	g__Neomicrococcus	s__Neomicrococcus aestuarii	0		0		0		0		0		0		0		0
GCF_000421745.1	98.38	p__Actinobacteriota	c__Actinomycetia	o__Actinomycetales	f__Micrococcaceae	g__Nesterenkonia	s__Nesterenkonia alba	0		0		0		0		0		0		0		0
GCF_004364585.1	99.11	p__Actinobacteriota	c__Actinomycetia	o__Actinomycetales	f__Micrococcaceae	g__Nesterenkonia	s__Nesterenkonia aurantiaca	0		0		0		0		0		0		0		0
GCF_001483765.1	98.51	p__Actinobacteriota	c__Actinomycetia	o__Actinomycetales	f__Micrococcaceae	g__Nesterenkonia	s__Nesterenkonia jeotgali	0		0		0		0		0		0		0		0
GCF_000455245.1	97.73	p__Actinobacteriota	c__Actinomycetia	o__Actinomycetales	f__Micrococcaceae	g__Nesterenkonia	s__Nesterenkonia massiliensis	0		0		0		0		0		0		0		0
GCF_003003175.1	99.39	p__Actinobacteriota	c__Actinomycetia	o__Actinomycetales	f__Micrococcaceae	g__Nesterenkonia	s__Nesterenkonia sandarakina	0		0		0		0		0		0		0		0
GCF_000220985.1	98.59	p__Actinobacteriota	c__Actinomycetia	o__Actinomycetales	f__Micrococcaceae	g__Nesterenkonia	s__Nesterenkonia sp000220985	0		0		0		0		0		0		0		0
GCF_001758425.2	96.95	p__Actinobacteriota	c__Actinomycetia	o__Actinomycetales	f__Micrococcaceae	g__Nesterenkonia	s__Nesterenkonia sp001758425	0		0		0		0		0		0		0		0
GCF_003595215.1	98.34	p__Actinobacteriota	c__Actinomycetia	o__Actinomycetales	f__Micrococcaceae	g__Nesterenkonia	s__Nesterenkonia sp003595215	0		0		0		0		0		0		0		0
GCF_003600155.1	97.79	p__Actinobacteriota	c__Actinomycetia	o__Actinomycetales	f__Micrococcaceae	g__Nesterenkonia	s__Nesterenkonia sp003600155	0		0		0		0		0		0		0		0
GCF_005771525.1	99.16	p__Actinobacteriota	c__Actinomycetia	o__Actinomycetales	f__Micrococcaceae	g__Nesterenkonia	s__Nesterenkonia sp005771525	0		0		0		0		0		0		0		0
GCF_005771565.1	99.03	p__Actinobacteriota	c__Actinomycetia	o__Actinomycetales	f__Micrococcaceae	g__Nesterenkonia	s__Nesterenkonia sp005771565	0		0		0		0		0		0		0		0
GCF_006538985.1	99.71	p__Actinobacteriota	c__Actinomycetia	o__Actinomycetales	f__Micrococcaceae	g__Paenarthrobacter	s__Paenarthrobacter aurescens	0		0		0		0		0		0		0		0
GCF_000014925.1	99.71	p__Actinobacteriota	c__Actinomycetia	o__Actinomycetales	f__Micrococcaceae	g__Paenarthrobacter	s__Paenarthrobacter aurescens_A	0		0		0		0		0		0		0		0
GCF_000514015.1	100	p__Actinobacteriota	c__Actinomycetia	o__Actinomycetales	f__Micrococcaceae	g__Paenarthrobacter	s__Paenarthrobacter nicotinovorans_A	0		0		0		0		0		0		0		0
GCA_001313365.1	73.35	p__Actinobacteriota	c__Actinomycetia	o__Actinomycetales	f__Micrococcaceae	g__Paenarthrobacter	s__Paenarthrobacter nitroguajacolicus	0		0		0		0		0		0		0		0
GCF_000281065.1	99.12	p__Actinobacteriota	c__Actinomycetia	o__Actinomycetales	f__Micrococcaceae	g__Paenarthrobacter	s__Paenarthrobacter sp000281065	0		0		0		0		0		0		0		0
GCF_000526335.1	99.71	p__Actinobacteriota	c__Actinomycetia	o__Actinomycetales	f__Micrococcaceae	g__Paenarthrobacter	s__Paenarthrobacter sp000526335	0		0		0		0		0		0		0		0
GCF_001423565.1	99.71	p__Actinobacteriota	c__Actinomycetia	o__Actinomycetales	f__Micrococcaceae	g__Paenarthrobacter	s__Paenarthrobacter sp001423565	0		0		0		0		0		0		0		0
GCF_001512285.1	99.12	p__Actinobacteriota	c__Actinomycetia	o__Actinomycetales	f__Micrococcaceae	g__Paenarthrobacter	s__Paenarthrobacter sp001512285	0		0		0		0		0		0		0		0
GCF_002224285.1	98.54	p__Actinobacteriota	c__Actinomycetia	o__Actinomycetales	f__Micrococcaceae	g__Paenarthrobacter	s__Paenarthrobacter sp002224285	0		0		0		0		0		0		0		0
GCF_002979775.1	99.71	p__Actinobacteriota	c__Actinomycetia	o__Actinomycetales	f__Micrococcaceae	g__Paenarthrobacter	s__Paenarthrobacter sp002979775	0		0		0		0		0		0		0		0
GCF_006964045.1	99.71	p__Actinobacteriota	c__Actinomycetia	o__Actinomycetales	f__Micrococcaceae	g__Paenarthrobacter	s__Paenarthrobacter sp006964045	0		0		0		0		0		0		0		0
GCF_900106835.1	99.71	p__Actinobacteriota	c__Actinomycetia	o__Actinomycetales	f__Micrococcaceae	g__Paenarthrobacter	s__Paenarthrobacter sp900106835	1	GCF_900106835.1_WP_090820716.1	1	GCF_900106835.1_WP_090820501.1	1	GCF_900106835.1_WP_091322678.1	1	GCF_900106835.1_WP_090820503.1	1	GCF_900106835.1_WP_090820503.1	1	GCF_900106835.1_WP_090820503.1	1	GCF_900106835.1_WP_090820503.1	0
GCF_004028095.1	98.25	p__Actinobacteriota	c__Actinomycetia	o__Actinomycetales	f__Micrococcaceae	g__Paenarthrobacter	s__Paenarthrobacter ureafaciens	1	GCF_004028095.1_WP_079941265.1	1	GCF_004028095.1_WP_021473698.1	1	GCF_004028095.1_WP_031216913.1	1	GCF_004028095.1_WP_062095369.1	1	GCF_004028095.1_WP_062095369.1	1	GCF_004028095.1_WP_062095369.1	1	GCF_004028095.1_WP_062095369.1	0
GCF_900010755.1	99.71	p__Actinobacteriota	c__Actinomycetia	o__Actinomycetales	f__Micrococcaceae	g__Paeniglutamicibacter	s__Paeniglutamicibacter antarcticus	1	GCF_900010755.1_WP_068731630.1	1	GCF_900010755.1_WP_068731632.1	1	GCF_900010755.1_WP_068731634.1	1	GCF_900010755.1_WP_084382052.1	1	GCF_900010755.1_WP_084382052.1	1	GCF_900010755.1_WP_084382052.1	1	GCF_900010755.1_WP_084382052.1	0
GCF_000348945.1	99.4	p__Actinobacteriota	c__Actinomycetia	o__Actinomycetales	f__Micrococcaceae	g__Paeniglutamicibacter	s__Paeniglutamicibacter gangotriensis	0		0		0		0		0		0		0		0
GCF_001863355.1	99.54	p__Actinobacteriota	c__Actinomycetia	o__Actinomycetales	f__Micrococcaceae	g__Paeniglutamicibacter	s__Paeniglutamicibacter sp001863355	1	GCF_001863355.1_WP_071212998.1	1	GCF_001863355.1_WP_071212999.1	1	GCF_001863355.1_WP_071213243.1	1	GCF_001863355.1_WP_071212997.1	1	GCF_001863355.1_WP_071212997.1	1	GCF_001863355.1_WP_071212997.1	1	GCF_001863355.1_WP_071212997.1	0
GCA_002224445.1	99.48	p__Actinobacteriota	c__Actinomycetia	o__Actinomycetales	f__Micrococcaceae	g__Paeniglutamicibacter	s__Paeniglutamicibacter sp002224445	0		0		0		0		0		0		0		0
GCF_002975435.1	99.77	p__Actinobacteriota	c__Actinomycetia	o__Actinomycetales	f__Micrococcaceae	g__Paeniglutamicibacter	s__Paeniglutamicibacter sp002975435	1	GCF_002975435.1_WP_105548240.1	1	GCF_002975435.1_WP_105548239.1	1	GCF_002975435.1_WP_105548666.1	1	GCF_002975435.1_WP_181149689.1	1	GCF_002975435.1_WP_181149689.1	1	GCF_002975435.1_WP_181149689.1	1	GCF_002975435.1_WP_181149689.1	0
GCF_003287975.1	99.54	p__Actinobacteriota	c__Actinomycetia	o__Actinomycetales	f__Micrococcaceae	g__Paeniglutamicibacter	s__Paeniglutamicibacter sp003287975	1	GCF_003287975.1_WP_181578488.1	1	GCF_003287975.1_WP_113764579.1	1	GCF_003287975.1_WP_181578487.1	1	GCF_003287975.1_WP_113764581.1	1	GCF_003287975.1_WP_113764581.1	1	GCF_003287975.1_WP_113764581.1	1	GCF_003287975.1_WP_113764581.1	0
GCF_000022025.1	99.71	p__Actinobacteriota	c__Actinomycetia	o__Actinomycetales	f__Micrococcaceae	g__Pseudarthrobacter	s__Pseudarthrobacter chlorophenolicus	1	GCF_000022025.1_WP_167534790.1	1	GCF_000022025.1_WP_015938132.1	1	GCF_000022025.1_WP_015938131.1	1	GCF_000022025.1_WP_015938134.1	1	GCF_000022025.1_WP_015938134.1	1	GCF_000022025.1_WP_015938134.1	1	GCF_000022025.1_WP_015938134.1	0
GCF_000962805.1	99.71	p__Actinobacteriota	c__Actinomycetia	o__Actinomycetales	f__Micrococcaceae	g__Pseudarthrobacter	s__Pseudarthrobacter chlorophenolicus_A	0		0		0		0		0		0		0		0
GCF_001457025.1	99.71	p__Actinobacteriota	c__Actinomycetia	o__Actinomycetales	f__Micrococcaceae	g__Pseudarthrobacter	s__Pseudarthrobacter enclensis	0		0		0		0		0		0		0		0
GCF_900105535.1	99.71	p__Actinobacteriota	c__Actinomycetia	o__Actinomycetales	f__Micrococcaceae	g__Pseudarthrobacter	s__Pseudarthrobacter equi	0		0		0		0		0		0		0		0
GCF_000332815.1	95.85	p__Actinobacteriota	c__Actinomycetia	o__Actinomycetales	f__Micrococcaceae	g__Pseudarthrobacter	s__Pseudarthrobacter nitrophenolicus	0		0		0		0		0		0		0		0
GCF_000189535.1	99.64	p__Actinobacteriota	c__Actinomycetia	o__Actinomycetales	f__Micrococcaceae	g__Pseudarthrobacter	s__Pseudarthrobacter phenanthrenivorans	0		0		0		0		0		0		0		0
GCF_000813845.1	99.71	p__Actinobacteriota	c__Actinomycetia	o__Actinomycetales	f__Micrococcaceae	g__Pseudarthrobacter	s__Pseudarthrobacter phenanthrenivorans_B	0		0		0		0		0		0		0		0
GCF_001046895.1	100	p__Actinobacteriota	c__Actinomycetia	o__Actinomycetales	f__Micrococcaceae	g__Pseudarthrobacter	s__Pseudarthrobacter siccitolerans	0		0		0		0		0		0		0		0
GCF_000374865.1	99.71	p__Actinobacteriota	c__Actinomycetia	o__Actinomycetales	f__Micrococcaceae	g__Pseudarthrobacter	s__Pseudarthrobacter sp000374865	0		0		0		0		0		0		0		0
GCF_000374905.1	99.71	p__Actinobacteriota	c__Actinomycetia	o__Actinomycetales	f__Micrococcaceae	g__Pseudarthrobacter	s__Pseudarthrobacter sp000374905	0		0		0		0		0		0		0		0
GCF_001423525.1	99.71	p__Actinobacteriota	c__Actinomycetia	o__Actinomycetales	f__Micrococcaceae	g__Pseudarthrobacter	s__Pseudarthrobacter sp001423525	0		0		0		0		0		0		0		0
GCF_001424565.1	99.71	p__Actinobacteriota	c__Actinomycetia	o__Actinomycetales	f__Micrococcaceae	g__Pseudarthrobacter	s__Pseudarthrobacter sp001424565	0		0		0		0		0		0		0		0
GCF_001428075.1	99.71	p__Actinobacteriota	c__Actinomycetia	o__Actinomycetales	f__Micrococcaceae	g__Pseudarthrobacter	s__Pseudarthrobacter sp001428075	0		0		0		0		0		0		0		0
GCF_001428335.1	99.71	p__Actinobacteriota	c__Actinomycetia	o__Actinomycetales	f__Micrococcaceae	g__Pseudarthrobacter	s__Pseudarthrobacter sp001428335	0		0		0		0		0		0		0		0
GCF_001641125.1	99.71	p__Actinobacteriota	c__Actinomycetia	o__Actinomycetales	f__Micrococcaceae	g__Pseudarthrobacter	s__Pseudarthrobacter sp001641125	0		0		0		0		0		0		0		0
GCF_001663775.1	99.71	p__Actinobacteriota	c__Actinomycetia	o__Actinomycetales	f__Micrococcaceae	g__Pseudarthrobacter	s__Pseudarthrobacter sp001663775	0		0		0		0		0		0		0		0
GCA_002370555.1	87.74	p__Actinobacteriota	c__Actinomycetia	o__Actinomycetales	f__Micrococcaceae	g__Pseudarthrobacter	s__Pseudarthrobacter sp002370555	0		0		0		0		0		0		0		0
GCA_002427975.1	88.17	p__Actinobacteriota	c__Actinomycetia	o__Actinomycetales	f__Micrococcaceae	g__Pseudarthrobacter	s__Pseudarthrobacter sp002427975	0		0		0		0		0		0		0		0
GCF_002892835.1	99.71	p__Actinobacteriota	c__Actinomycetia	o__Actinomycetales	f__Micrococcaceae	g__Pseudarthrobacter	s__Pseudarthrobacter sp002892835	0		0		0		0		0		0		0		0
GCF_002929215.1	99.71	p__Actinobacteriota	c__Actinomycetia	o__Actinomycetales	f__Micrococcaceae	g__Pseudarthrobacter	s__Pseudarthrobacter sp002929215	0		0		0		0		0		0		0		0
GCF_002929465.1	99.71	p__Actinobacteriota	c__Actinomycetia	o__Actinomycetales	f__Micrococcaceae	g__Pseudarthrobacter	s__Pseudarthrobacter sp002929465	0		0		0		0		0		0		0		0
GCF_006517235.1	99.71	p__Actinobacteriota	c__Actinomycetia	o__Actinomycetales	f__Micrococcaceae	g__Pseudarthrobacter	s__Pseudarthrobacter sp002929755	0		0		0		0		0		0		0		0
GCF_002953935.1	99.71	p__Actinobacteriota	c__Actinomycetia	o__Actinomycetales	f__Micrococcaceae	g__Pseudarthrobacter	s__Pseudarthrobacter sp002953935	0		0		0		0		0		0		0		0
GCF_003061105.1	95.59	p__Actinobacteriota	c__Actinomycetia	o__Actinomycetales	f__Micrococcaceae	g__Pseudarthrobacter	s__Pseudarthrobacter sp003061105	0		0		0		0		0		0		0		0
GCF_003208335.1	99.71	p__Actinobacteriota	c__Actinomycetia	o__Actinomycetales	f__Micrococcaceae	g__Pseudarthrobacter	s__Pseudarthrobacter sp003208335	0		0		0		0		0		0		0		0
GCF_003287955.1	99.12	p__Actinobacteriota	c__Actinomycetia	o__Actinomycetales	f__Micrococcaceae	g__Pseudarthrobacter	s__Pseudarthrobacter sp003287955	0		0		0		0		0		0		0		0
GCF_004320525.1	99.71	p__Actinobacteriota	c__Actinomycetia	o__Actinomycetales	f__Micrococcaceae	g__Pseudarthrobacter	s__Pseudarthrobacter sp004320525	0		0		0		0		0		0		0		0
GCF_005796185.1	99.71	p__Actinobacteriota	c__Actinomycetia	o__Actinomycetales	f__Micrococcaceae	g__Pseudarthrobacter	s__Pseudarthrobacter sp005796185	0		0		0		0		0		0		0		0
GCF_005796205.1	99.71	p__Actinobacteriota	c__Actinomycetia	o__Actinomycetales	f__Micrococcaceae	g__Pseudarthrobacter	s__Pseudarthrobacter sp005796205	0		0		0		0		0		0		0		0
GCF_005796225.1	99.71	p__Actinobacteriota	c__Actinomycetia	o__Actinomycetales	f__Micrococcaceae	g__Pseudarthrobacter	s__Pseudarthrobacter sp005796225	0		0		0		0		0		0		0		0
GCF_006151685.1	100	p__Actinobacteriota	c__Actinomycetia	o__Actinomycetales	f__Micrococcaceae	g__Pseudarthrobacter	s__Pseudarthrobacter sp006151685	0		0		0		0		0		0		0		0
GCF_006517815.1	99.71	p__Actinobacteriota	c__Actinomycetia	o__Actinomycetales	f__Micrococcaceae	g__Pseudarthrobacter	s__Pseudarthrobacter sp006517815	0		0		0		0		0		0		0		0
GCF_006715165.1	99.71	p__Actinobacteriota	c__Actinomycetia	o__Actinomycetales	f__Micrococcaceae	g__Pseudarthrobacter	s__Pseudarthrobacter sp006715165	0		0		0		0		0		0		0		0
GCF_006715225.1	99.71	p__Actinobacteriota	c__Actinomycetia	o__Actinomycetales	f__Micrococcaceae	g__Pseudarthrobacter	s__Pseudarthrobacter sp006715225	0		0		0		0		0		0		0		0
GCF_006715285.1	99.71	p__Actinobacteriota	c__Actinomycetia	o__Actinomycetales	f__Micrococcaceae	g__Pseudarthrobacter	s__Pseudarthrobacter sp006715285	0		0		0		0		0		0		0		0
GCF_006715295.1	99.71	p__Actinobacteriota	c__Actinomycetia	o__Actinomycetales	f__Micrococcaceae	g__Pseudarthrobacter	s__Pseudarthrobacter sp006715295	0		0		0		0		0		0		0		0
GCF_006715305.1	99.71	p__Actinobacteriota	c__Actinomycetia	o__Actinomycetales	f__Micrococcaceae	g__Pseudarthrobacter	s__Pseudarthrobacter sp006715305	0		0		0		0		0		0		0		0
GCF_900110595.1	99.71	p__Actinobacteriota	c__Actinomycetia	o__Actinomycetales	f__Micrococcaceae	g__Pseudarthrobacter	s__Pseudarthrobacter sp900110595	0		0		0		0		0		0		0		0
GCF_900168295.1	99.71	p__Actinobacteriota	c__Actinomycetia	o__Actinomycetales	f__Micrococcaceae	g__Pseudarthrobacter	s__Pseudarthrobacter sp900168295	0		0		0		0		0		0		0		0
GCF_900609065.1	99.71	p__Actinobacteriota	c__Actinomycetia	o__Actinomycetales	f__Micrococcaceae	g__Pseudarthrobacter	s__Pseudarthrobacter sp900609065	1	GCF_900609065.1_WP_124091303.1	1	GCF_900609065.1_WP_124091180.1	1	GCF_900609065.1_WP_124091181.1	1	GCF_900609065.1_WP_124091179.1	1	GCF_900609065.1_WP_124091179.1	1	GCF_900609065.1_WP_124091179.1	1	GCF_900609065.1_WP_124091179.1	0
GCF_001484605.1	99.71	p__Actinobacteriota	c__Actinomycetia	o__Actinomycetales	f__Micrococcaceae	g__Pseudarthrobacter	s__Pseudarthrobacter sulfonivorans	0		0		0		0		0		0		0		0
GCF_000758985.1	96.11	p__Actinobacteriota	c__Actinomycetia	o__Actinomycetales	f__Micrococcaceae	g__Pseudoglutamicibacter	s__Pseudoglutamicibacter albus_A	0		0		0		0		0		0		0		0
GCF_003143995.1	95.37	p__Actinobacteriota	c__Actinomycetia	o__Actinomycetales	f__Micrococcaceae	g__Pseudoglutamicibacter	s__Pseudoglutamicibacter cumminsii_A	0		0		0		0		0		0		0		0
GCF_003575975.1	99.16	p__Actinobacteriota	c__Actinomycetia	o__Actinomycetales	f__Micrococcaceae	g__Pseudoglutamicibacter	s__Pseudoglutamicibacter sp003575975	0		0		0		0		0		0		0		0
[truncated: 28,408 more rows]
